# Supplementary material for: Whole-transcriptome sequencing in neural and non-neural tissues of a mouse model identifies miR-34a as a key regulator in SMA pathogenesis
Source: Mol Ther Nucleic Acids. 2025 Feb 20;36(2):102490. doi: 10.1016/j.omtn.2025.102490 (PMC11930137; doi:10.1016/j.omtn.2025.102490)
Supplement: Table S1. List of DEGs in all ceRNETs [file mmc2.xlsx]

## Sheet: P1 Spinal cord
miRNA	ceRNA
mmu-miR-26a-2-3p	mmu_circRNA023348
mmu-miR-26a-2-3p	mmu_circRNA014687
mmu-miR-26a-2-3p	mmu_circRNA014372
mmu-miR-26a-2-3p	mmu_circRNA002724
mmu-miR-26a-2-3p	mmu_circRNA012718
mmu-miR-26a-2-3p	mmu_circRNA001492
mmu-miR-26a-2-3p	mmu_circRNA026418
mmu-miR-26a-2-3p	mmu_circRNA029524
mmu-miR-26a-2-3p	mmu_circRNA021334
mmu-miR-26a-2-3p	mmu_circRNA010146
mmu-miR-26a-2-3p	mmu_circRNA021342
mmu-miR-26a-2-3p	mmu_circRNA015509
mmu-miR-26a-2-3p	mmu_circRNA012010
mmu-miR-26a-2-3p	mmu_circRNA008431
mmu-miR-26a-2-3p	mmu_circRNA010346
mmu-miR-26a-2-3p	mmu_circRNA013123
mmu-miR-26a-2-3p	mmu_circRNA029868
mmu-miR-26a-2-3p	mmu_circRNA026351
mmu-miR-26a-2-3p	mmu_circRNA017087
mmu-miR-26a-2-3p	mmu_circRNA021922
mmu-miR-26a-2-3p	mmu_circRNA007517
mmu-miR-26a-2-3p	mmu_circRNA023123
mmu-miR-26a-2-3p	mmu_circRNA006578
mmu-miR-26a-2-3p	mmu_circRNA003749
mmu-miR-26a-2-3p	mmu_circRNA028395
mmu-miR-26a-2-3p	mmu_circRNA018997
mmu-miR-26a-2-3p	mmu_circRNA011666
mmu-miR-26a-2-3p	mmu_circRNA022086
mmu-miR-26a-2-3p	TCONS_00054072
mmu-miR-26a-2-3p	TCONS_00087282
mmu-miR-26a-2-3p	TCONS_00136029|D7Ertd443e
mmu-miR-29a-5p	mmu_circRNA013927
mmu-miR-29a-5p	mmu_circRNA022721
mmu-miR-29a-5p	mmu_circRNA027400
mmu-miR-29a-5p	mmu_circRNA014687
mmu-miR-29a-5p	mmu_circRNA010346
mmu-miR-29a-5p	mmu_circRNA002850
mmu-miR-29a-5p	mmu_circRNA013736
mmu-miR-29a-5p	mmu_circRNA031130
mmu-miR-29a-5p	mmu_circRNA028431
mmu-miR-29a-5p	mmu_circRNA013123
mmu-miR-29a-5p	mmu_circRNA002724
mmu-miR-29a-5p	mmu_circRNA006578
mmu-miR-29a-5p	mmu_circRNA026351
mmu-miR-29a-5p	mmu_circRNA011632
mmu-miR-29a-5p	mmu_circRNA028395
mmu-miR-29a-5p	mmu_circRNA001406
mmu-miR-29a-5p	mmu_circRNA006896
mmu-miR-29a-5p	mmu_circRNA002677
mmu-miR-29a-5p	mmu_circRNA013355
mmu-miR-29a-5p	TCONS_00157830
mmu-miR-29a-5p	TCONS_00078653|Ttn
mmu-miR-29a-5p	TCONS_00078625|Ttn
mmu-miR-29a-5p	TCONS_00078651|Ttn
mmu-miR-29a-5p	TCONS_00078649|Ttn
mmu-miR-29a-5p	TCONS_00078628|Ttn
mmu-miR-29a-5p	TCONS_00078624|Ttn
mmu-miR-3095-3p	mmu_circRNA006458
mmu-miR-3095-3p	mmu_circRNA029228
mmu-miR-3095-3p	mmu_circRNA010146
mmu-miR-3095-3p	mmu_circRNA007674
mmu-miR-3095-3p	mmu_circRNA023759
mmu-miR-3095-3p	mmu_circRNA015477
mmu-miR-3095-3p	mmu_circRNA014845
mmu-miR-3095-3p	mmu_circRNA015476
mmu-miR-3095-3p	mmu_circRNA006578
mmu-miR-3095-3p	mmu_circRNA005165
mmu-miR-3095-3p	mmu_circRNA025566
mmu-miR-3095-3p	mmu_circRNA030099
mmu-miR-3095-3p	mmu_circRNA026233
mmu-miR-3095-3p	mmu_circRNA026129
mmu-miR-3095-3p	TCONS_00008356
mmu-miR-3095-3p	TCONS_00078630|Ttn
mmu-miR-3095-3p	TCONS_00112887|Atp5j2
mmu-miR-3095-3p	TCONS_00040532|Trav3-1
mmu-miR-3095-3p	TCONS_00112885|Atp5j2
mmu-miR-3095-3p	TCONS_00112886|Atp5j2
mmu-miR-6986-5p	mmu_circRNA027400
mmu-miR-6986-5p	mmu_circRNA000097
mmu-miR-6986-5p	mmu_circRNA006248
mmu-miR-6986-5p	mmu_circRNA006896
mmu-miR-6986-5p	mmu_circRNA007042
mmu-miR-6986-5p	mmu_circRNA012010
mmu-miR-6986-5p	mmu_circRNA017602
mmu-miR-6986-5p	mmu_circRNA026129
mmu-miR-6986-5p	mmu_circRNA015476
mmu-miR-6986-5p	mmu_circRNA002677
mmu-miR-6986-5p	mmu_circRNA022086
mmu-miR-6986-5p	mmu_circRNA013123
mmu-miR-6986-5p	mmu_circRNA013232
mmu-miR-6986-5p	mmu_circRNA015477
mmu-miR-6986-5p	mmu_circRNA023027
mmu-miR-6986-5p	mmu_circRNA030410
mmu-miR-6986-5p	TCONS_00087862
mmu-miR-6986-5p	TCONS_00030644
mmu-miR-6986-5p	TCONS_00046086|Lgals1
mmu-miR-6986-5p	TCONS_00104436|Afp
mmu-miR-6986-5p	TCONS_00001453|Eif4a-ps4
mmu-miR-6986-5p	TCONS_00029363|Apob
mmu-miR-709	mmu_circRNA004735
mmu-miR-709	mmu_circRNA004085
mmu-miR-709	mmu_circRNA014947
mmu-miR-709	mmu_circRNA027377
mmu-miR-709	mmu_circRNA020503
mmu-miR-709	mmu_circRNA007699
mmu-miR-709	mmu_circRNA021420
mmu-miR-709	mmu_circRNA006144
mmu-miR-709	mmu_circRNA023531
mmu-miR-709	mmu_circRNA019104
mmu-miR-709	mmu_circRNA013529
mmu-miR-709	mmu_circRNA008265
mmu-miR-709	mmu_circRNA000724
mmu-miR-709	mmu_circRNA001407
mmu-miR-709	mmu_circRNA005730
mmu-miR-709	mmu_circRNA019134
mmu-miR-709	mmu_circRNA018819
mmu-miR-709	mmu_circRNA019020
mmu-miR-709	mmu_circRNA007837
mmu-miR-709	mmu_circRNA005098
mmu-miR-709	mmu_circRNA004278
mmu-miR-709	mmu_circRNA004953
mmu-miR-709	mmu_circRNA004015
mmu-miR-709	mmu_circRNA006681
mmu-miR-709	mmu_circRNA013032
mmu-miR-709	mmu_circRNA010110
mmu-miR-709	mmu_circRNA021294
mmu-miR-709	mmu_circRNA023034
mmu-miR-709	mmu_circRNA017601
mmu-miR-709	mmu_circRNA012703
mmu-miR-709	mmu_circRNA001717
mmu-miR-709	mmu_circRNA002552
mmu-miR-709	mmu_circRNA014318
mmu-miR-709	mmu_circRNA017872
mmu-miR-709	mmu_circRNA017049
mmu-miR-709	mmu_circRNA002742
mmu-miR-709	mmu_circRNA024521
mmu-miR-709	mmu_circRNA029148
mmu-miR-709	mmu_circRNA008889
mmu-miR-709	mmu_circRNA012719
mmu-miR-709	mmu_circRNA018401
mmu-miR-709	mmu_circRNA023770
mmu-miR-709	TCONS_00143687
mmu-miR-709	TCONS_00047186
mmu-miR-709	TCONS_00018351
mmu-miR-709	TCONS_00042147|Fam107a
mmu-miR-709	TCONS_00042146|Fam107a
mmu-miR-709	TCONS_00042144|Fam107a
mmu-miR-709	TCONS_00042145|Fam107a
mmu-miR-709	TCONS_00148300|Acp5
mmu-miR-7093-3p	mmu_circRNA002638
mmu-miR-7093-3p	mmu_circRNA027718
mmu-miR-7093-3p	mmu_circRNA008493
mmu-miR-7093-3p	mmu_circRNA003436
mmu-miR-7093-3p	mmu_circRNA002552
mmu-miR-7093-3p	mmu_circRNA001155
mmu-miR-7093-3p	mmu_circRNA000175
mmu-miR-7093-3p	mmu_circRNA013529
mmu-miR-7093-3p	mmu_circRNA025749
mmu-miR-7093-3p	mmu_circRNA024640
mmu-miR-7093-3p	mmu_circRNA013886
mmu-miR-7093-3p	mmu_circRNA007837
mmu-miR-7093-3p	mmu_circRNA002406
mmu-miR-7093-3p	mmu_circRNA010110
mmu-miR-7093-3p	mmu_circRNA015751
mmu-miR-7093-3p	mmu_circRNA023034
mmu-miR-7093-3p	mmu_circRNA002740
mmu-miR-7093-3p	mmu_circRNA021488
mmu-miR-7093-3p	mmu_circRNA030407
mmu-miR-7093-3p	mmu_circRNA005730
mmu-miR-7093-3p	mmu_circRNA000084
mmu-miR-7093-3p	mmu_circRNA023531
mmu-miR-7093-3p	mmu_circRNA002742
mmu-miR-7093-3p	mmu_circRNA028847
mmu-miR-7093-3p	mmu_circRNA006904
mmu-miR-7093-3p	mmu_circRNA025538
mmu-miR-7093-3p	mmu_circRNA022523
mmu-miR-7093-3p	TCONS_00123106
mmu-miR-7093-3p	TCONS_00036795
mmu-miR-7093-3p	TCONS_00082739|Car3
mmu-miR-7093-3p	TCONS_00082737|Car3
mmu-miR-7093-3p	TCONS_00042146|Fam107a

## Sheet: P4 Spinal cord
miRNA	ceRNA
mmu-let-7g-5p	mmu_circRNA024787
mmu-let-7g-5p	mmu_circRNA005295
mmu-let-7g-5p	mmu_circRNA020901
mmu-let-7g-5p	mmu_circRNA001494
mmu-let-7g-5p	mmu_circRNA006993
mmu-let-7g-5p	mmu_circRNA014865
mmu-let-7g-5p	mmu_circRNA018389
mmu-let-7g-5p	mmu_circRNA029008
mmu-let-7g-5p	mmu_circRNA030331
mmu-let-7g-5p	mmu_circRNA008485
mmu-let-7g-5p	mmu_circRNA008720
mmu-let-7g-5p	mmu_circRNA007004
mmu-let-7g-5p	mmu_circRNA027867
mmu-let-7g-5p	mmu_circRNA013552
mmu-let-7g-5p	mmu_circRNA006578
mmu-let-7g-5p	mmu_circRNA016750
mmu-let-7g-5p	mmu_circRNA029429
mmu-let-7g-5p	mmu_circRNA029426
mmu-let-7g-5p	mmu_circRNA007983
mmu-let-7g-5p	mmu_circRNA009303
mmu-let-7g-5p	mmu_circRNA026504
mmu-let-7g-5p	TCONS_00141914
mmu-let-7g-5p	TCONS_00102117
mmu-let-7g-5p	TCONS_00143737
mmu-let-7g-5p	TCONS_00100707
mmu-let-7g-5p	TCONS_00097869|Aldob
mmu-let-7g-5p	TCONS_00004108|Sec16b
mmu-let-7g-5p	TCONS_00022732|Llgl2
mmu-let-7g-5p	TCONS_00038546|Bhmt
mmu-let-7g-5p	TCONS_00123920|Slc1a5
mmu-let-7g-5p	TCONS_00050888|Fetub
mmu-let-7g-5p	TCONS_00066171|Fas
mmu-let-7g-5p	TCONS_00106630|Tfr2
mmu-let-7g-5p	TCONS_00050886|Fetub
mmu-let-7g-5p	TCONS_00029849|Agmo
mmu-let-7g-5p	TCONS_00004110|Sec16b
mmu-let-7g-5p	TCONS_00139699|Hsd17b2
mmu-let-7g-5p	TCONS_00053288|Ehhadh
mmu-let-7g-5p	TCONS_00004510|Mpz
mmu-let-7g-5p	TCONS_00123918|Slc1a5
mmu-let-7g-5p	TCONS_00022628|Gprc5c
mmu-let-7g-5p	TCONS_00050884|Ahsg
mmu-let-7g-5p	TCONS_00087763|Ccna2
mmu-let-7g-5p	TCONS_00022726|Llgl2
mmu-let-7g-5p	TCONS_00050885|Fetub
mmu-let-7g-5p	TCONS_00123919|Slc1a5
mmu-let-7g-5p	TCONS_00136376|Igf2
mmu-let-7g-5p	TCONS_00016411|Creb3l3
mmu-let-7g-5p	TCONS_00101830|Steap4
mmu-let-7g-5p	TCONS_00087762|Ccna2
mmu-let-7g-5p	TCONS_00149025|Nxpe2
mmu-let-7g-5p	TCONS_00022728|Llgl2
mmu-let-7g-5p	TCONS_00117251|Slc6a13
mmu-let-7g-5p	TCONS_00004107|Sec16b
mmu-let-7g-5p	TCONS_00117249|Slc6a13
mmu-let-7g-5p	TCONS_00050887|Fetub
mmu-let-7g-5p	TCONS_00146248|Ctsh
mmu-let-7g-5p	TCONS_00087761|Ccna2
mmu-let-7g-5p	TCONS_00009248|Ptprc
mmu-let-7g-5p	TCONS_00022288|Itgb3
mmu-let-7g-5p	TCONS_00001012|Col3a1
mmu-let-7g-5p	TCONS_00117247|Slc6a13
mmu-let-7g-5p	TCONS_00106416|Mlxipl
mmu-let-7g-5p	TCONS_00022731|Llgl2
mmu-let-7g-5p	TCONS_00027428|Top2a
mmu-let-7g-5p	TCONS_00145015|Hykk		66
mmu-let-7j	mmu_circRNA001494
mmu-let-7j	mmu_circRNA030331
mmu-let-7j	mmu_circRNA015567
mmu-let-7j	mmu_circRNA002241
mmu-let-7j	mmu_circRNA006981
mmu-let-7j	mmu_circRNA008166
mmu-let-7j	mmu_circRNA005551
mmu-let-7j	mmu_circRNA008973
mmu-let-7j	mmu_circRNA007004
mmu-let-7j	mmu_circRNA025735
mmu-let-7j	mmu_circRNA016750
mmu-let-7j	mmu_circRNA027569
mmu-let-7j	mmu_circRNA026108
mmu-let-7j	mmu_circRNA008485
mmu-let-7j	mmu_circRNA023411
mmu-let-7j	mmu_circRNA002294
mmu-let-7j	TCONS_00024433
mmu-let-7j	TCONS_00150185
mmu-let-7j	TCONS_00047187
mmu-let-7j	TCONS_00061607
mmu-let-7j	TCONS_00038772|Ccnb1
mmu-let-7j	TCONS_00102730|Gckr
mmu-let-7j	TCONS_00000884|Il18rap
mmu-let-7j	TCONS_00016642|Stab2
mmu-let-7j	TCONS_00141424|Fgl1
mmu-let-7j	TCONS_00131660|Fxyd3
mmu-let-7j	TCONS_00001011|Col3a1
mmu-let-7j	TCONS_00118496|Pon3
mmu-let-7j	TCONS_00078166|Dpp4
mmu-let-7j	TCONS_00117266|A2m
mmu-let-7j	TCONS_00130348|Sult2a6
mmu-let-7j	TCONS_00102729|Gckr
mmu-let-7j	TCONS_00134503|Hbb-bh1
mmu-let-7j	TCONS_00034316|Akr1c6
mmu-let-7j	TCONS_00131662|Fxyd3
mmu-let-7j	TCONS_00102727|Gckr
mmu-let-7j	TCONS_00038773|Ccnb1
mmu-let-7j	TCONS_00088488|Bche
mmu-let-7j	TCONS_00102728|Gckr
mmu-let-7j	TCONS_00146245|Ctsh
mmu-let-7j	TCONS_00102735|Gckr
mmu-let-7j	TCONS_00038771|Ccnb1
mmu-let-7j	TCONS_00153599|F630028O10Rik
mmu-let-7j	TCONS_00016643|Stab2
mmu-let-7j	TCONS_00130347|Sult2a6
mmu-let-7j	TCONS_00102734|Gckr		46
mmu-miR-1191a	mmu_circRNA015594
mmu-miR-1191a	mmu_circRNA027288
mmu-miR-1191a	mmu_circRNA028876
mmu-miR-1191a	mmu_circRNA009986
mmu-miR-1191a	mmu_circRNA030331
mmu-miR-1191a	mmu_circRNA020664
mmu-miR-1191a	mmu_circRNA009302
mmu-miR-1191a	mmu_circRNA030877
mmu-miR-1191a	mmu_circRNA018466
mmu-miR-1191a	mmu_circRNA006578
mmu-miR-1191a	mmu_circRNA016750
mmu-miR-1191a	mmu_circRNA014865
mmu-miR-1191a	mmu_circRNA006083
mmu-miR-1191a	mmu_circRNA014132
mmu-miR-1191a	mmu_circRNA006993
mmu-miR-1191a	mmu_circRNA026953
mmu-miR-1191a	mmu_circRNA016927
mmu-miR-1191a	mmu_circRNA001494
mmu-miR-1191a	TCONS_00080894
mmu-miR-1191a	TCONS_00037629
mmu-miR-1191a	TCONS_00029121
mmu-miR-1191a	TCONS_00052721
mmu-miR-1191a	TCONS_00082839|Cp
mmu-miR-1191a	TCONS_00114730|Gimap4
mmu-miR-1191a	TCONS_00049259|Slc38a4
mmu-miR-1191a	TCONS_00082835|Cp
mmu-miR-1191a	TCONS_00108601|Sh3tc1
mmu-miR-1191a	TCONS_00108603|Sh3tc1
mmu-miR-1191a	TCONS_00087069|Depdc1a
mmu-miR-1191a	TCONS_00087067|Depdc1a
mmu-miR-1191a	TCONS_00013629|Pah
mmu-miR-1191a	TCONS_00034736|Cmah
mmu-miR-1191a	TCONS_00027425|Top2a
mmu-miR-1191a	TCONS_00114735|Gimap4
mmu-miR-1191a	TCONS_00029402|Sdc1
mmu-miR-1191a	TCONS_00082832|Cp
mmu-miR-1191a	TCONS_00053331|Kng2
mmu-miR-1191a	TCONS_00000373|Gsta3
mmu-miR-1191a	TCONS_00026419|Lgals9
mmu-miR-1191a	TCONS_00034733|Cmah
mmu-miR-1191a	TCONS_00028375|Abca8b
mmu-miR-1191a	TCONS_00034731|Cmah
mmu-miR-1191a	TCONS_00087070|Depdc1a
mmu-miR-1191a	TCONS_00108599|Sh3tc1
mmu-miR-1191a	TCONS_00082838|Cp
mmu-miR-1191a	TCONS_00016409|Creb3l3
mmu-miR-1191a	TCONS_00004204|Serpinc1
mmu-miR-1191a	TCONS_00000884|Il18rap
mmu-miR-1191a	TCONS_00082833|Cp
mmu-miR-1191a	TCONS_00053335|Kng2
mmu-miR-1191a	TCONS_00053337|Kng2
mmu-miR-1191a	TCONS_00034738|Cmah
mmu-miR-1191a	TCONS_00009244|Ptprc
mmu-miR-1191a	TCONS_00046506|Ppara
mmu-miR-1191a	TCONS_00001262|Aox3
mmu-miR-1191a	TCONS_00081825|Sdc4
mmu-miR-1191a	TCONS_00034737|Cmah
mmu-miR-1191a	TCONS_00064900|Cpt1a		59
mmu-miR-1191a	TCONS_00082837|Cp
mmu-miR-122-5p	mmu_circRNA015646
mmu-miR-122-5p	mmu_circRNA022672
mmu-miR-122-5p	mmu_circRNA028876
mmu-miR-122-5p	mmu_circRNA018630
mmu-miR-122-5p	mmu_circRNA027387
mmu-miR-122-5p	mmu_circRNA030331
mmu-miR-122-5p	mmu_circRNA026504
mmu-miR-122-5p	mmu_circRNA029008
mmu-miR-122-5p	mmu_circRNA005295
mmu-miR-122-5p	mmu_circRNA001545
mmu-miR-122-5p	mmu_circRNA016598
mmu-miR-122-5p	mmu_circRNA029904
mmu-miR-122-5p	mmu_circRNA021418
mmu-miR-122-5p	mmu_circRNA030877
mmu-miR-122-5p	mmu_circRNA027867
mmu-miR-122-5p	mmu_circRNA016927
mmu-miR-122-5p	mmu_circRNA008973
mmu-miR-122-5p	mmu_circRNA005024
mmu-miR-122-5p	mmu_circRNA020756
mmu-miR-122-5p	mmu_circRNA007983
mmu-miR-122-5p	mmu_circRNA010802
mmu-miR-122-5p	mmu_circRNA029962
mmu-miR-122-5p	mmu_circRNA013445
mmu-miR-122-5p	mmu_circRNA009378
mmu-miR-122-5p	mmu_circRNA004896
mmu-miR-122-5p	TCONS_00016670
mmu-miR-122-5p	TCONS_00036345
mmu-miR-122-5p	TCONS_00042622
mmu-miR-122-5p	TCONS_00009184
mmu-miR-122-5p	TCONS_00150187
mmu-miR-122-5p	TCONS_00137063
mmu-miR-122-5p	TCONS_00152192|Otc
mmu-miR-122-5p	TCONS_00142723|Ces1d
mmu-miR-122-5p	TCONS_00082736|Car3
mmu-miR-122-5p	TCONS_00126579|Isg20
mmu-miR-122-5p	TCONS_00129584|Tspan32
mmu-miR-122-5p	TCONS_00034674|Hist1h2bg
mmu-miR-122-5p	TCONS_00117082|Cxcl12
mmu-miR-122-5p	TCONS_00129585|Tspan32
mmu-miR-122-5p	TCONS_00009239|Ptprc
mmu-miR-122-5p	TCONS_00129583|Tspan32
mmu-miR-122-5p	TCONS_00122124|C1s1
mmu-miR-122-5p	TCONS_00037405|Adtrp
mmu-miR-122-5p	TCONS_00050895|Kng1
mmu-miR-122-5p	TCONS_00088430|Trim59
mmu-miR-122-5p	TCONS_00056780|H2-Q10
mmu-miR-122-5p	TCONS_00126575|Isg20
mmu-miR-122-5p	TCONS_00077016|Fcnb
mmu-miR-122-5p	TCONS_00050898|Kng1
mmu-miR-122-5p	TCONS_00056778|H2-Q10
mmu-miR-122-5p	TCONS_00056777|H2-Q10
mmu-miR-122-5p	TCONS_00026343|Pipox
mmu-miR-122-5p	TCONS_00129579|Tspan32
mmu-miR-122-5p	TCONS_00050892|Kng1
mmu-miR-122-5p	TCONS_00139276|Ces2g
mmu-miR-122-5p	TCONS_00077297|Lcn2
mmu-miR-122-5p	TCONS_00145500|Dapk2
mmu-miR-122-5p	TCONS_00027847|Slc4a1
mmu-miR-122-5p	TCONS_00129586|Tspan32
mmu-miR-122-5p	TCONS_00086012|Dpyd
mmu-miR-122-5p	TCONS_00117081|Cxcl12
mmu-miR-122-5p	TCONS_00117266|A2m
mmu-miR-122-5p	TCONS_00037030|Hist1h2bf
mmu-miR-122-5p	TCONS_00017994|Ikzf1
mmu-miR-122-5p	TCONS_00152191|Otc
mmu-miR-122-5p	TCONS_00123916|Slc1a5
mmu-miR-122-5p	TCONS_00129587|Tspan32
mmu-miR-122-5p	TCONS_00088431|Trim59
mmu-miR-122-5p	TCONS_00155998|Mbnl3
mmu-miR-122-5p	TCONS_00129590|Tspan32
mmu-miR-122-5p	TCONS_00017989|Ikzf1
mmu-miR-122-5p	TCONS_00126577|Isg20
mmu-miR-122-5p	TCONS_00050897|Kng1
mmu-miR-122-5p	TCONS_00117080|Cxcl12
mmu-miR-122-5p	TCONS_00129591|Tspan32
mmu-miR-122-5p	TCONS_00123915|Slc1a5
mmu-miR-122-5p	TCONS_00050894|Kng1
mmu-miR-122-5p	TCONS_00094387|Prdx1
mmu-miR-122-5p	TCONS_00021902|Igfbp4		79
mmu-miR-128-2-5p	mmu_circRNA030921
mmu-miR-128-2-5p	mmu_circRNA027561
mmu-miR-128-2-5p	mmu_circRNA013552
mmu-miR-128-2-5p	mmu_circRNA007761
mmu-miR-128-2-5p	TCONS_00044019
mmu-miR-128-2-5p	TCONS_00023698|Fignl1
mmu-miR-128-2-5p	TCONS_00080146|Epb42
mmu-miR-128-2-5p	TCONS_00049608|Bin2
mmu-miR-128-2-5p	TCONS_00050885|Fetub
mmu-miR-128-2-5p	TCONS_00136374|Igf2
mmu-miR-128-2-5p	TCONS_00129341|Nlrp6
mmu-miR-128-2-5p	TCONS_00135622|Kif22
mmu-miR-128-2-5p	TCONS_00069290|Phyh
mmu-miR-128-2-5p	TCONS_00041551|Olfm4
mmu-miR-128-2-5p	TCONS_00129339|Nlrp6
mmu-miR-128-2-5p	TCONS_00136401|Igf2
mmu-miR-128-2-5p	TCONS_00068559|Pik3ap1
mmu-miR-128-2-5p	TCONS_00092680|Aldh1b1
mmu-miR-128-2-5p	TCONS_00037750|F12
mmu-miR-128-2-5p	TCONS_00138608|Gypa
mmu-miR-128-2-5p	TCONS_00049609|Bin2
mmu-miR-128-2-5p	TCONS_00011269|Dtl
mmu-miR-128-2-5p	TCONS_00013291|Reep6
mmu-miR-128-2-5p	TCONS_00114306|Mgam
mmu-miR-128-2-5p	TCONS_00136375|Igf2
mmu-miR-128-2-5p	TCONS_00023703|Fignl1
mmu-miR-128-2-5p	TCONS_00038588|Iqgap2
mmu-miR-128-2-5p	TCONS_00023701|Fignl1
mmu-miR-128-2-5p	TCONS_00050886|Fetub
mmu-miR-128-2-5p	TCONS_00050887|Fetub
mmu-miR-128-2-5p	TCONS_00069292|Phyh
mmu-miR-128-2-5p	TCONS_00023704|Fignl1
mmu-miR-128-2-5p	TCONS_00046495|Ppara
mmu-miR-128-2-5p	TCONS_00042766|Wdfy4
mmu-miR-128-2-5p	TCONS_00135623|Kif22
mmu-miR-128-2-5p	TCONS_00129340|Nlrp6
mmu-miR-128-2-5p	TCONS_00023702|Fignl1
mmu-miR-128-2-5p	TCONS_00136400|Igf2
mmu-miR-128-2-5p	TCONS_00049610|Bin2
mmu-miR-128-2-5p	TCONS_00046506|Ppara
mmu-miR-128-2-5p	TCONS_00042767|Wdfy4
mmu-miR-128-2-5p	TCONS_00004510|Mpz
mmu-miR-128-2-5p	TCONS_00050888|Fetub
mmu-miR-128-2-5p	TCONS_00035428|Tgfbi
mmu-miR-128-2-5p	TCONS_00132435|Abcc6
mmu-miR-128-2-5p	TCONS_00135621|Kif22
mmu-miR-128-2-5p	TCONS_00152330|Rgn		47
mmu-miR-129-2-3p	mmu_circRNA006135
mmu-miR-129-2-3p	mmu_circRNA019309
mmu-miR-129-2-3p	mmu_circRNA023677
mmu-miR-129-2-3p	mmu_circRNA027993
mmu-miR-129-2-3p	mmu_circRNA011229
mmu-miR-129-2-3p	mmu_circRNA024967
mmu-miR-129-2-3p	mmu_circRNA007198
mmu-miR-129-2-3p	mmu_circRNA004702
mmu-miR-129-2-3p	mmu_circRNA023679
mmu-miR-129-2-3p	mmu_circRNA017172
mmu-miR-129-2-3p	mmu_circRNA003328
mmu-miR-129-2-3p	mmu_circRNA012971
mmu-miR-129-2-3p	mmu_circRNA000132
mmu-miR-129-2-3p	mmu_circRNA006459
mmu-miR-129-2-3p	TCONS_00063814
mmu-miR-129-2-3p	TCONS_00085836|Henmt1
mmu-miR-129-2-3p	TCONS_00085838|Henmt1
mmu-miR-129-2-3p	TCONS_00085834|Henmt1		18
mmu-miR-134-3p	mmu_circRNA010360
mmu-miR-134-3p	mmu_circRNA001550
mmu-miR-134-3p	mmu_circRNA007205
mmu-miR-134-3p	mmu_circRNA019159
mmu-miR-134-3p	mmu_circRNA021425
mmu-miR-134-3p	mmu_circRNA007907
mmu-miR-134-3p	mmu_circRNA008358
mmu-miR-134-3p	mmu_circRNA013354
mmu-miR-134-3p	mmu_circRNA021399
mmu-miR-134-3p	mmu_circRNA011981
mmu-miR-134-3p	mmu_circRNA017911
mmu-miR-134-3p	mmu_circRNA007198
mmu-miR-134-3p	mmu_circRNA011633
mmu-miR-134-3p	TCONS_00044344
mmu-miR-134-3p	TCONS_00050163
mmu-miR-134-3p	TCONS_00035054|Phactr1
mmu-miR-134-3p	TCONS_00035058|Phactr1		17
mmu-miR-135a-2-3p	mmu_circRNA002294
mmu-miR-135a-2-3p	mmu_circRNA015188
mmu-miR-135a-2-3p	mmu_circRNA011034
mmu-miR-135a-2-3p	mmu_circRNA027569
mmu-miR-135a-2-3p	mmu_circRNA020756
mmu-miR-135a-2-3p	mmu_circRNA005295
mmu-miR-135a-2-3p	mmu_circRNA006578
mmu-miR-135a-2-3p	mmu_circRNA027288
mmu-miR-135a-2-3p	mmu_circRNA005024
mmu-miR-135a-2-3p	mmu_circRNA017198
mmu-miR-135a-2-3p	mmu_circRNA001545
mmu-miR-135a-2-3p	mmu_circRNA025962
mmu-miR-135a-2-3p	mmu_circRNA029008
mmu-miR-135a-2-3p	mmu_circRNA013445
mmu-miR-135a-2-3p	mmu_circRNA014865
mmu-miR-135a-2-3p	mmu_circRNA025735
mmu-miR-135a-2-3p	mmu_circRNA010802
mmu-miR-135a-2-3p	TCONS_00098934
mmu-miR-135a-2-3p	TCONS_00153086
mmu-miR-135a-2-3p	TCONS_00099509|Ermap
mmu-miR-135a-2-3p	TCONS_00117259|Slc6a12
mmu-miR-135a-2-3p	TCONS_00086806|Uox
mmu-miR-135a-2-3p	TCONS_00118496|Pon3
mmu-miR-135a-2-3p	TCONS_00117682|Clec2d
mmu-miR-135a-2-3p	TCONS_00123922|Slc1a5
mmu-miR-135a-2-3p	TCONS_00094259|Tal1
mmu-miR-135a-2-3p	TCONS_00069510|Il15ra
mmu-miR-135a-2-3p	TCONS_00099508|Ermap
mmu-miR-135a-2-3p	TCONS_00150240|Fam46a
mmu-miR-135a-2-3p	TCONS_00150241|Fam46a
mmu-miR-135a-2-3p	TCONS_00069514|Il15ra
mmu-miR-135a-2-3p	TCONS_00122817|Plbd1
mmu-miR-135a-2-3p	TCONS_00003395|Pm20d1
mmu-miR-135a-2-3p	TCONS_00047504|Hrsp12
mmu-miR-135a-2-3p	TCONS_00155997|Mbnl3
mmu-miR-135a-2-3p	TCONS_00016053|Col18a1
mmu-miR-135a-2-3p	TCONS_00155996|Mbnl3
mmu-miR-135a-2-3p	TCONS_00086810|Uox
mmu-miR-135a-2-3p	TCONS_00117258|Slc6a12
mmu-miR-135a-2-3p	TCONS_00086808|Uox
mmu-miR-135a-2-3p	TCONS_00117257|Slc6a12
mmu-miR-135a-2-3p	TCONS_00069511|Il15ra
mmu-miR-135a-2-3p	TCONS_00003391|Pm20d1
mmu-miR-135a-2-3p	TCONS_00069521|Il15ra
mmu-miR-135a-2-3p	TCONS_00073037|Bub1b
mmu-miR-135a-2-3p	TCONS_00135625|Kif22
mmu-miR-135a-2-3p	TCONS_00086807|Uox
mmu-miR-135a-2-3p	TCONS_00016059|Col18a1
mmu-miR-135a-2-3p	TCONS_00069525|Il15ra
mmu-miR-135a-2-3p	TCONS_00050890|Hrg
mmu-miR-135a-2-3p	TCONS_00156021|Gpc3
mmu-miR-135a-2-3p	TCONS_00122815|Plbd1
mmu-miR-135a-2-3p	TCONS_00086811|Uox
mmu-miR-135a-2-3p	TCONS_00073036|Bub1b
mmu-miR-135a-2-3p	TCONS_00072032|Ube2l6
mmu-miR-135a-2-3p	TCONS_00122816|Plbd1
mmu-miR-135a-2-3p	TCONS_00047506|Hrsp12
mmu-miR-135a-2-3p	TCONS_00106639|Tfr2
mmu-miR-135a-2-3p	TCONS_00069512|Il15ra		59
mmu-miR-142a-3p	mmu_circRNA027993
mmu-miR-142a-3p	mmu_circRNA027158
mmu-miR-142a-3p	mmu_circRNA001550
mmu-miR-142a-3p	mmu_circRNA022167
mmu-miR-142a-3p	mmu_circRNA021399
mmu-miR-142a-3p	mmu_circRNA028824
mmu-miR-142a-3p	mmu_circRNA023677
mmu-miR-142a-3p	mmu_circRNA021342
mmu-miR-142a-3p	mmu_circRNA023679
mmu-miR-142a-3p	TCONS_00063814
mmu-miR-142a-3p	TCONS_00117902|Atf7ip
mmu-miR-148a-3p	mmu_circRNA006935
mmu-miR-148a-3p	mmu_circRNA006578
mmu-miR-148a-3p	mmu_circRNA020664
mmu-miR-148a-3p	mmu_circRNA022977
mmu-miR-148a-3p	mmu_circRNA009378
mmu-miR-148a-3p	mmu_circRNA002125
mmu-miR-148a-3p	mmu_circRNA009986
mmu-miR-148a-3p	mmu_circRNA025962
mmu-miR-148a-3p	mmu_circRNA016598
mmu-miR-148a-3p	mmu_circRNA007908
mmu-miR-148a-3p	mmu_circRNA024787
mmu-miR-148a-3p	mmu_circRNA024239
mmu-miR-148a-3p	mmu_circRNA011034
mmu-miR-148a-3p	mmu_circRNA007983
mmu-miR-148a-3p	mmu_circRNA010802
mmu-miR-148a-3p	mmu_circRNA025827
mmu-miR-148a-3p	mmu_circRNA026196
mmu-miR-148a-3p	mmu_circRNA006083
mmu-miR-148a-3p	mmu_circRNA008720
mmu-miR-148a-3p	mmu_circRNA002246
mmu-miR-148a-3p	mmu_circRNA027720
mmu-miR-148a-3p	mmu_circRNA026071
mmu-miR-148a-3p	mmu_circRNA030331
mmu-miR-148a-3p	mmu_circRNA015567
mmu-miR-148a-3p	mmu_circRNA008973
mmu-miR-148a-3p	mmu_circRNA003443
mmu-miR-148a-3p	mmu_circRNA009302
mmu-miR-148a-3p	mmu_circRNA025674
mmu-miR-148a-3p	mmu_circRNA015646
mmu-miR-148a-3p	mmu_circRNA004533
mmu-miR-148a-3p	TCONS_00073138
mmu-miR-148a-3p	TCONS_00007739
mmu-miR-148a-3p	TCONS_00032545
mmu-miR-148a-3p	TCONS_00073135
mmu-miR-148a-3p	TCONS_00024430
mmu-miR-148a-3p	TCONS_00044363
mmu-miR-148a-3p	TCONS_00037342
mmu-miR-148a-3p	TCONS_00068432|Cyp2c40
mmu-miR-148a-3p	TCONS_00135672|Sephs2
mmu-miR-148a-3p	TCONS_00038546|Bhmt
mmu-miR-148a-3p	TCONS_00068427|Cyp2c40
mmu-miR-148a-3p	TCONS_00156021|Gpc3
mmu-miR-148a-3p	TCONS_00068246|Lipa
mmu-miR-148a-3p	TCONS_00004211|Serpinc1
mmu-miR-148a-3p	TCONS_00021881|Cdc6
mmu-miR-148a-3p	TCONS_00009970|Fmo4
mmu-miR-148a-3p	TCONS_00014475|Rdh16
mmu-miR-148a-3p	TCONS_00072051|Slc43a3
mmu-miR-148a-3p	TCONS_00042139|Acox2
mmu-miR-148a-3p	TCONS_00145016|Hykk
mmu-miR-148a-3p	TCONS_00031668|Tnfaip2
mmu-miR-148a-3p	TCONS_00031666|Tnfaip2
mmu-miR-148a-3p	TCONS_00078105|Cd302
mmu-miR-148a-3p	TCONS_00021880|Cdc6
mmu-miR-148a-3p	TCONS_00084200|Fgg
mmu-miR-148a-3p	TCONS_00091610|Cth
mmu-miR-148a-3p	TCONS_00135635|Spn
mmu-miR-148a-3p	TCONS_00146904|Uba7
mmu-miR-148a-3p	TCONS_00143021|Esrp2
mmu-miR-148a-3p	TCONS_00068415|Cyp2c68
mmu-miR-148a-3p	TCONS_00027421|Top2a
mmu-miR-148a-3p	TCONS_00067916|Anxa1
mmu-miR-148a-3p	TCONS_00068247|Lipa
mmu-miR-148a-3p	TCONS_00082832|Cp
mmu-miR-148a-3p	TCONS_00098901|Pcsk9
mmu-miR-148a-3p	TCONS_00090889|Hadh
mmu-miR-148a-3p	TCONS_00013202|Hmha1
mmu-miR-148a-3p	TCONS_00150779|Trf
mmu-miR-148a-3p	TCONS_00017524|Erbb3
mmu-miR-148a-3p	TCONS_00152885|F9
mmu-miR-148a-3p	TCONS_00084201|Fgg
mmu-miR-148a-3p	TCONS_00143022|Esrp2
mmu-miR-148a-3p	TCONS_00068423|Cyp2c40
mmu-miR-148a-3p	TCONS_00077553|Stom
mmu-miR-148a-3p	TCONS_00025185|Pemt
mmu-miR-148a-3p	TCONS_00034838|Agtr1a
mmu-miR-148a-3p	TCONS_00057558|Uhrf1
mmu-miR-148a-3p	TCONS_00091611|Cth
mmu-miR-148a-3p	TCONS_00057556|Uhrf1
mmu-miR-148a-3p	TCONS_00143014|Esrp2
mmu-miR-148a-3p	TCONS_00057555|Uhrf1
mmu-miR-148a-3p	TCONS_00078106|Cd302
mmu-miR-148a-3p	TCONS_00063330|Gm5096
mmu-miR-148a-3p	TCONS_00028374|Abca8b
mmu-miR-148a-3p	TCONS_00146900|Uba7
mmu-miR-148a-3p	TCONS_00090887|Hadh
mmu-miR-148a-3p	TCONS_00025186|Pemt
mmu-miR-148a-3p	TCONS_00042766|Wdfy4
mmu-miR-148a-3p	TCONS_00057559|Uhrf1
mmu-miR-148a-3p	TCONS_00042767|Wdfy4
mmu-miR-148a-3p	TCONS_00099174|Cyp4a14
mmu-miR-148a-3p	TCONS_00031667|Tnfaip2
mmu-miR-148a-3p	TCONS_00045051|Amacr		104
mmu-miR-183-5p	mmu_circRNA025657
mmu-miR-183-5p	mmu_circRNA002246
mmu-miR-183-5p	mmu_circRNA025962
mmu-miR-183-5p	mmu_circRNA029962
mmu-miR-183-5p	mmu_circRNA007761
mmu-miR-183-5p	mmu_circRNA006083
mmu-miR-183-5p	mmu_circRNA014785
mmu-miR-183-5p	mmu_circRNA008485
mmu-miR-183-5p	mmu_circRNA006985
mmu-miR-183-5p	mmu_circRNA011721
mmu-miR-183-5p	mmu_circRNA029904
mmu-miR-183-5p	mmu_circRNA020901
mmu-miR-183-5p	mmu_circRNA008166
mmu-miR-183-5p	mmu_circRNA020664
mmu-miR-183-5p	mmu_circRNA015594
mmu-miR-183-5p	mmu_circRNA002125
mmu-miR-183-5p	mmu_circRNA007039
mmu-miR-183-5p	mmu_circRNA006578
mmu-miR-183-5p	mmu_circRNA007908
mmu-miR-183-5p	mmu_circRNA009378
mmu-miR-183-5p	TCONS_00013570
mmu-miR-183-5p	TCONS_00032545
mmu-miR-183-5p	TCONS_00140616
mmu-miR-183-5p	TCONS_00008339
mmu-miR-183-5p	TCONS_00032025
mmu-miR-183-5p	TCONS_00104432|Alb
mmu-miR-183-5p	TCONS_00069925|Pnpla7
mmu-miR-183-5p	TCONS_00031668|Tnfaip2
mmu-miR-183-5p	TCONS_00150777|Trf
mmu-miR-183-5p	TCONS_00059662|H2-K1
mmu-miR-183-5p	TCONS_00140751|Slc25a15
mmu-miR-183-5p	TCONS_00031666|Tnfaip2
mmu-miR-183-5p	TCONS_00006610|Slc40a1
mmu-miR-183-5p	TCONS_00034307|Akr1c14
mmu-miR-183-5p	TCONS_00050888|Fetub
mmu-miR-183-5p	TCONS_00069593|Mrc1
mmu-miR-183-5p	TCONS_00155525|Maob
mmu-miR-183-5p	TCONS_00083666|Postn
mmu-miR-183-5p	TCONS_00118493|Pon3
mmu-miR-183-5p	TCONS_00068254|Slc16a12
mmu-miR-183-5p	TCONS_00036034|Dmgdh
mmu-miR-183-5p	TCONS_00037407|Adtrp		42
mmu-miR-185-5p	mmu_circRNA001545
mmu-miR-185-5p	mmu_circRNA002294
mmu-miR-185-5p	mmu_circRNA013552
mmu-miR-185-5p	mmu_circRNA029675
mmu-miR-185-5p	mmu_circRNA017712
mmu-miR-185-5p	mmu_circRNA012778
mmu-miR-185-5p	mmu_circRNA026504
mmu-miR-185-5p	mmu_circRNA020901
mmu-miR-185-5p	mmu_circRNA022130
mmu-miR-185-5p	mmu_circRNA002246
mmu-miR-185-5p	mmu_circRNA027561
mmu-miR-185-5p	mmu_circRNA022672
mmu-miR-185-5p	mmu_circRNA005024
mmu-miR-185-5p	mmu_circRNA026953
mmu-miR-185-5p	mmu_circRNA007983
mmu-miR-185-5p	mmu_circRNA025797
mmu-miR-185-5p	mmu_circRNA004533
mmu-miR-185-5p	mmu_circRNA002125
mmu-miR-185-5p	mmu_circRNA009378
mmu-miR-185-5p	mmu_circRNA026196
mmu-miR-185-5p	mmu_circRNA023411
mmu-miR-185-5p	mmu_circRNA013445
mmu-miR-185-5p	mmu_circRNA028876
mmu-miR-185-5p	mmu_circRNA018630
mmu-miR-185-5p	mmu_circRNA008674
mmu-miR-185-5p	mmu_circRNA021418
mmu-miR-185-5p	mmu_circRNA020100
mmu-miR-185-5p	mmu_circRNA029962
mmu-miR-185-5p	mmu_circRNA003443
mmu-miR-185-5p	mmu_circRNA003902
mmu-miR-185-5p	mmu_circRNA004896
mmu-miR-185-5p	mmu_circRNA025827
mmu-miR-185-5p	mmu_circRNA027867
mmu-miR-185-5p	mmu_circRNA006981
mmu-miR-185-5p	mmu_circRNA010802
mmu-miR-185-5p	mmu_circRNA029429
mmu-miR-185-5p	mmu_circRNA030331
mmu-miR-185-5p	mmu_circRNA022977
mmu-miR-185-5p	mmu_circRNA006993
mmu-miR-185-5p	mmu_circRNA025657
mmu-miR-185-5p	mmu_circRNA006979
mmu-miR-185-5p	mmu_circRNA011034
mmu-miR-185-5p	mmu_circRNA027288
mmu-miR-185-5p	mmu_circRNA019679
mmu-miR-185-5p	mmu_circRNA013540
mmu-miR-185-5p	mmu_circRNA029426
mmu-miR-185-5p	mmu_circRNA024462
mmu-miR-185-5p	mmu_circRNA007004
mmu-miR-185-5p	mmu_circRNA029904
mmu-miR-185-5p	TCONS_00159275
mmu-miR-185-5p	TCONS_00042493
mmu-miR-185-5p	TCONS_00158258
mmu-miR-185-5p	TCONS_00007739
mmu-miR-185-5p	TCONS_00117847
mmu-miR-185-5p	TCONS_00086620
mmu-miR-185-5p	TCONS_00045758
mmu-miR-185-5p	TCONS_00029701
mmu-miR-185-5p	TCONS_00049956
mmu-miR-185-5p	TCONS_00130585
mmu-miR-185-5p	TCONS_00092183
mmu-miR-185-5p	TCONS_00127502|Ucp2
mmu-miR-185-5p	TCONS_00090889|Hadh
mmu-miR-185-5p	TCONS_00086807|Uox
mmu-miR-185-5p	TCONS_00117266|A2m
mmu-miR-185-5p	TCONS_00149849|Aqp9
mmu-miR-185-5p	TCONS_00127500|Ucp2
mmu-miR-185-5p	TCONS_00009968|Fmo4
mmu-miR-185-5p	TCONS_00010531|Apcs
mmu-miR-185-5p	TCONS_00040916|Dhrs4
mmu-miR-185-5p	TCONS_00094260|Tal1
mmu-miR-185-5p	TCONS_00028375|Abca8b
mmu-miR-185-5p	TCONS_00075025|Mybl2
mmu-miR-185-5p	TCONS_00006614|Slc40a1
mmu-miR-185-5p	TCONS_00006613|Slc40a1
mmu-miR-185-5p	TCONS_00001262|Aox3
mmu-miR-185-5p	TCONS_00026419|Lgals9
mmu-miR-185-5p	TCONS_00006612|Slc40a1
mmu-miR-185-5p	TCONS_00013192|Cnn2
mmu-miR-185-5p	TCONS_00084828|S100a8
mmu-miR-185-5p	TCONS_00125919|Htatip2
mmu-miR-185-5p	TCONS_00077541|AI182371
mmu-miR-185-5p	TCONS_00005880|Tram2
mmu-miR-185-5p	TCONS_00123916|Slc1a5
mmu-miR-185-5p	TCONS_00088488|Bche
mmu-miR-185-5p	TCONS_00127499|Ucp2
mmu-miR-185-5p	TCONS_00117080|Cxcl12
mmu-miR-185-5p	TCONS_00090107|Prok1
mmu-miR-185-5p	TCONS_00013785|Hal
mmu-miR-185-5p	TCONS_00139100|Mt2
mmu-miR-185-5p	TCONS_00022733|Llgl2
mmu-miR-185-5p	TCONS_00127503|Ucp2
mmu-miR-185-5p	TCONS_00086662|Gbp2
mmu-miR-185-5p	TCONS_00013190|Cnn2
mmu-miR-185-5p	TCONS_00084200|Fgg
mmu-miR-185-5p	TCONS_00071101|Kynu
mmu-miR-185-5p	TCONS_00024474|Hmmr
mmu-miR-185-5p	TCONS_00021902|Igfbp4
mmu-miR-185-5p	TCONS_00004512|Mpz
mmu-miR-185-5p	TCONS_00069928|Pnpla7
mmu-miR-185-5p	TCONS_00027427|Top2a
mmu-miR-185-5p	TCONS_00090108|Prok1
mmu-miR-185-5p	TCONS_00075467|Pck1
mmu-miR-185-5p	TCONS_00075468|Pck1
mmu-miR-185-5p	TCONS_00075470|Pck1
mmu-miR-185-5p	TCONS_00026597|Slfn9
mmu-miR-185-5p	TCONS_00018445|Hba-a1
mmu-miR-185-5p	TCONS_00046853|Gpd1
mmu-miR-185-5p	TCONS_00076194|Itih2
mmu-miR-185-5p	TCONS_00008738|C4bp
mmu-miR-185-5p	TCONS_00141124|Rbpms
mmu-miR-185-5p	TCONS_00090106|Prok1
mmu-miR-185-5p	TCONS_00123915|Slc1a5
mmu-miR-185-5p	TCONS_00005883|Tram2
mmu-miR-185-5p	TCONS_00022734|Llgl2
mmu-miR-185-5p	TCONS_00022735|Llgl2
mmu-miR-185-5p	TCONS_00149021|Nxpe2
mmu-miR-185-5p	TCONS_00033654|Serpina1a
mmu-miR-185-5p	TCONS_00133884|Fah
mmu-miR-185-5p	TCONS_00007348|Fn1
mmu-miR-185-5p	TCONS_00117082|Cxcl12
mmu-miR-185-5p	TCONS_00021255|Mpo
mmu-miR-185-5p	TCONS_00037228|Serpinb1a
mmu-miR-185-5p	TCONS_00084201|Fgg
mmu-miR-185-5p	TCONS_00022053|G6pc
mmu-miR-185-5p	TCONS_00037230|Serpinb1a		125
mmu-miR-1927	mmu_circRNA030877
mmu-miR-1927	mmu_circRNA003127
mmu-miR-1927	mmu_circRNA008973
mmu-miR-1927	mmu_circRNA003443
mmu-miR-1927	mmu_circRNA020756
mmu-miR-1927	mmu_circRNA002125
mmu-miR-1927	mmu_circRNA030921
mmu-miR-1927	mmu_circRNA002246
mmu-miR-1927	mmu_circRNA007039
mmu-miR-1927	mmu_circRNA008172
mmu-miR-1927	mmu_circRNA011034
mmu-miR-1927	mmu_circRNA027720
mmu-miR-1927	mmu_circRNA027387
mmu-miR-1927	mmu_circRNA010802
mmu-miR-1927	mmu_circRNA005551
mmu-miR-1927	mmu_circRNA005189
mmu-miR-1927	mmu_circRNA002241
mmu-miR-1927	mmu_circRNA018389
mmu-miR-1927	mmu_circRNA009986
mmu-miR-1927	mmu_circRNA011286
mmu-miR-1927	mmu_circRNA007004
mmu-miR-1927	mmu_circRNA006578
mmu-miR-1927	mmu_circRNA005712
mmu-miR-1927	mmu_circRNA018357
mmu-miR-1927	mmu_circRNA027676
mmu-miR-1927	mmu_circRNA025674
mmu-miR-1927	mmu_circRNA014785
mmu-miR-1927	mmu_circRNA018354
mmu-miR-1927	TCONS_00102117
mmu-miR-1927	TCONS_00082629
mmu-miR-1927	TCONS_00147711
mmu-miR-1927	TCONS_00028396|Abca6
mmu-miR-1927	TCONS_00098884|C8a
mmu-miR-1927	TCONS_00043964|Gulo
mmu-miR-1927	TCONS_00112926|Cyp3a11
mmu-miR-1927	TCONS_00143778|Mmp8
mmu-miR-1927	TCONS_00053798|Pla1a
mmu-miR-1927	TCONS_00103083|Hgfac
mmu-miR-1927	TCONS_00028389|Abca8a
mmu-miR-1927	TCONS_00118496|Pon3
mmu-miR-1927	TCONS_00004108|Sec16b
mmu-miR-1927	TCONS_00122843|Arhgdib
mmu-miR-1927	TCONS_00138519|Mcm5
mmu-miR-1927	TCONS_00011182|Cenpf
mmu-miR-1927	TCONS_00066421|Hoga1
mmu-miR-1927	TCONS_00077534|Hc
mmu-miR-1927	TCONS_00042725|Hacl1
mmu-miR-1927	TCONS_00032898|Pygl
mmu-miR-1927	TCONS_00124586|Blvrb
mmu-miR-1927	TCONS_00046501|Ppara
mmu-miR-1927	TCONS_00098880|C8a
mmu-miR-1927	TCONS_00017456|Rdh7
mmu-miR-1927	TCONS_00098879|C8a
mmu-miR-1927	TCONS_00066419|Hoga1
mmu-miR-1927	TCONS_00103086|Hgfac
mmu-miR-1927	TCONS_00026596|Slfn9
mmu-miR-1927	TCONS_00098881|C8a
mmu-miR-1927	TCONS_00011357|Hsd11b1
mmu-miR-1927	TCONS_00046495|Ppara
mmu-miR-1927	TCONS_00011269|Dtl
mmu-miR-1927	TCONS_00080800|Hao1
mmu-miR-1927	TCONS_00117249|Slc6a13
mmu-miR-1927	TCONS_00001019|Col3a1
mmu-miR-1927	TCONS_00004110|Sec16b
mmu-miR-1927	TCONS_00139276|Ces2g
mmu-miR-1927	TCONS_00103080|Hgfac
mmu-miR-1927	TCONS_00012044|Sult3a1		67
mmu-miR-1947-5p	mmu_circRNA025822
mmu-miR-1947-5p	mmu_circRNA002424
mmu-miR-1947-5p	mmu_circRNA012778
mmu-miR-1947-5p	mmu_circRNA006652
mmu-miR-1947-5p	mmu_circRNA025962
mmu-miR-1947-5p	mmu_circRNA030331
mmu-miR-1947-5p	mmu_circRNA003902
mmu-miR-1947-5p	TCONS_00011131
mmu-miR-1947-5p	TCONS_00077531|Hc
mmu-miR-1947-5p	TCONS_00086674|Ccbl2
mmu-miR-1947-5p	TCONS_00085237|Hfe2
mmu-miR-1947-5p	TCONS_00099503|Ermap
mmu-miR-1947-5p	TCONS_00125922|Htatip2
mmu-miR-1947-5p	TCONS_00118484|Pon1
mmu-miR-1947-5p	TCONS_00139101|Mt1
mmu-miR-1947-5p	TCONS_00023009|Rnf213
mmu-miR-1947-5p	TCONS_00118482|Pon1
mmu-miR-1947-5p	TCONS_00099504|Ermap
mmu-miR-1947-5p	TCONS_00146163|Nt5e
mmu-miR-1947-5p	TCONS_00023010|Rnf213
mmu-miR-1947-5p	TCONS_00043161|Gch1
mmu-miR-1947-5p	TCONS_00118481|Pon1
mmu-miR-1947-5p	TCONS_00125921|Htatip2		23
mmu-miR-1981-5p	mmu_circRNA009302
mmu-miR-1981-5p	mmu_circRNA004533
mmu-miR-1981-5p	mmu_circRNA002200
mmu-miR-1981-5p	mmu_circRNA029962
mmu-miR-1981-5p	mmu_circRNA028876
mmu-miR-1981-5p	mmu_circRNA002424
mmu-miR-1981-5p	mmu_circRNA010802
mmu-miR-1981-5p	mmu_circRNA018389
mmu-miR-1981-5p	mmu_circRNA029058
mmu-miR-1981-5p	mmu_circRNA005551
mmu-miR-1981-5p	mmu_circRNA019043
mmu-miR-1981-5p	mmu_circRNA002125
mmu-miR-1981-5p	mmu_circRNA018630
mmu-miR-1981-5p	mmu_circRNA027867
mmu-miR-1981-5p	mmu_circRNA024787
mmu-miR-1981-5p	mmu_circRNA026071
mmu-miR-1981-5p	mmu_circRNA017198
mmu-miR-1981-5p	mmu_circRNA027569
mmu-miR-1981-5p	mmu_circRNA006578
mmu-miR-1981-5p	mmu_circRNA030877
mmu-miR-1981-5p	mmu_circRNA030331
mmu-miR-1981-5p	mmu_circRNA002294
mmu-miR-1981-5p	mmu_circRNA011286
mmu-miR-1981-5p	mmu_circRNA013445
mmu-miR-1981-5p	mmu_circRNA007004
mmu-miR-1981-5p	mmu_circRNA014647
mmu-miR-1981-5p	mmu_circRNA015594
mmu-miR-1981-5p	mmu_circRNA024694
mmu-miR-1981-5p	mmu_circRNA023411
mmu-miR-1981-5p	mmu_circRNA005295
mmu-miR-1981-5p	mmu_circRNA019679
mmu-miR-1981-5p	mmu_circRNA008172
mmu-miR-1981-5p	mmu_circRNA024695
mmu-miR-1981-5p	mmu_circRNA015950
mmu-miR-1981-5p	mmu_circRNA026108
mmu-miR-1981-5p	TCONS_00149465
mmu-miR-1981-5p	TCONS_00006606
mmu-miR-1981-5p	TCONS_00113430
mmu-miR-1981-5p	TCONS_00035949
mmu-miR-1981-5p	TCONS_00108723|Slc2a9
mmu-miR-1981-5p	TCONS_00009332|Cfh
mmu-miR-1981-5p	TCONS_00016642|Stab2
mmu-miR-1981-5p	TCONS_00087069|Depdc1a
mmu-miR-1981-5p	TCONS_00056171|Pim1
mmu-miR-1981-5p	TCONS_00032898|Pygl
mmu-miR-1981-5p	TCONS_00009241|Ptprc
mmu-miR-1981-5p	TCONS_00124583|Blvrb
mmu-miR-1981-5p	TCONS_00066142|Papss2
mmu-miR-1981-5p	TCONS_00077554|Stom
mmu-miR-1981-5p	TCONS_00114416|Gstk1
mmu-miR-1981-5p	TCONS_00000885|Il18rap
mmu-miR-1981-5p	TCONS_00101880|Abcb4
mmu-miR-1981-5p	TCONS_00102590|Cenpa
mmu-miR-1981-5p	TCONS_00150773|Trf
mmu-miR-1981-5p	TCONS_00081049|Cd93
mmu-miR-1981-5p	TCONS_00016654|Stab2
mmu-miR-1981-5p	TCONS_00066464|Abcc2
mmu-miR-1981-5p	TCONS_00101881|Abcb4
mmu-miR-1981-5p	TCONS_00118496|Pon3
mmu-miR-1981-5p	TCONS_00009235|Ptprc
mmu-miR-1981-5p	TCONS_00016655|Stab2
mmu-miR-1981-5p	TCONS_00006608|Slc40a1
mmu-miR-1981-5p	TCONS_00134497|Hbb-bt
mmu-miR-1981-5p	TCONS_00049743|Nfe2
mmu-miR-1981-5p	TCONS_00135635|Spn
mmu-miR-1981-5p	TCONS_00087070|Depdc1a
mmu-miR-1981-5p	TCONS_00046853|Gpd1
mmu-miR-1981-5p	TCONS_00087067|Depdc1a		68
mmu-miR-199a-5p	mmu_circRNA025159
mmu-miR-199a-5p	mmu_circRNA019834
mmu-miR-199a-5p	mmu_circRNA012971
mmu-miR-199a-5p	mmu_circRNA024169
mmu-miR-199a-5p	mmu_circRNA023031
mmu-miR-199a-5p	mmu_circRNA021399
mmu-miR-199a-5p	mmu_circRNA008358
mmu-miR-199a-5p	mmu_circRNA006135
mmu-miR-199a-5p	mmu_circRNA011845
mmu-miR-199a-5p	mmu_circRNA023469
mmu-miR-199a-5p	mmu_circRNA024234
mmu-miR-199a-5p	mmu_circRNA010115
mmu-miR-199a-5p	mmu_circRNA001550
mmu-miR-199a-5p	mmu_circRNA019159
mmu-miR-199a-5p	mmu_circRNA000721
mmu-miR-199a-5p	TCONS_00063814
mmu-miR-199a-5p	TCONS_00035055|Phactr1
mmu-miR-199a-5p	TCONS_00035056|Phactr1
mmu-miR-199a-5p	TCONS_00042145|Fam107a
mmu-miR-199a-5p	TCONS_00042144|Fam107a		20
mmu-miR-199b-5p	mmu_circRNA019834
mmu-miR-199b-5p	mmu_circRNA019159
mmu-miR-199b-5p	mmu_circRNA023031
mmu-miR-199b-5p	mmu_circRNA008358
mmu-miR-199b-5p	mmu_circRNA000721
mmu-miR-199b-5p	mmu_circRNA024169
mmu-miR-199b-5p	mmu_circRNA025159
mmu-miR-199b-5p	mmu_circRNA021399
mmu-miR-199b-5p	mmu_circRNA001550
mmu-miR-199b-5p	mmu_circRNA006135
mmu-miR-199b-5p	mmu_circRNA010115
mmu-miR-199b-5p	mmu_circRNA023469
mmu-miR-199b-5p	mmu_circRNA011845
mmu-miR-199b-5p	mmu_circRNA012971
mmu-miR-199b-5p	mmu_circRNA024234
mmu-miR-199b-5p	TCONS_00063814
mmu-miR-199b-5p	TCONS_00035055|Phactr1
mmu-miR-199b-5p	TCONS_00035056|Phactr1
mmu-miR-199b-5p	TCONS_00042144|Fam107a
mmu-miR-199b-5p	TCONS_00042145|Fam107a		20
mmu-miR-200b-3p	mmu_circRNA015567
mmu-miR-200b-3p	mmu_circRNA027867
mmu-miR-200b-3p	mmu_circRNA030877
mmu-miR-200b-3p	mmu_circRNA014647
mmu-miR-200b-3p	mmu_circRNA018389
mmu-miR-200b-3p	mmu_circRNA030331
mmu-miR-200b-3p	mmu_circRNA003540
mmu-miR-200b-3p	mmu_circRNA024694
mmu-miR-200b-3p	mmu_circRNA008674
mmu-miR-200b-3p	mmu_circRNA008720
mmu-miR-200b-3p	mmu_circRNA008973
mmu-miR-200b-3p	mmu_circRNA017198
mmu-miR-200b-3p	mmu_circRNA020664
mmu-miR-200b-3p	mmu_circRNA024695
mmu-miR-200b-3p	mmu_circRNA029058
mmu-miR-200b-3p	mmu_circRNA006478
mmu-miR-200b-3p	mmu_circRNA013490
mmu-miR-200b-3p	mmu_circRNA004533
mmu-miR-200b-3p	mmu_circRNA029904
mmu-miR-200b-3p	mmu_circRNA002125
mmu-miR-200b-3p	mmu_circRNA009303
mmu-miR-200b-3p	mmu_circRNA023411
mmu-miR-200b-3p	mmu_circRNA026418
mmu-miR-200b-3p	mmu_circRNA018466
mmu-miR-200b-3p	mmu_circRNA013540
mmu-miR-200b-3p	mmu_circRNA029426
mmu-miR-200b-3p	mmu_circRNA029429
mmu-miR-200b-3p	TCONS_00024436
mmu-miR-200b-3p	TCONS_00081278
mmu-miR-200b-3p	TCONS_00088259
mmu-miR-200b-3p	TCONS_00024447
mmu-miR-200b-3p	TCONS_00097861
mmu-miR-200b-3p	TCONS_00007334|Fn1
mmu-miR-200b-3p	TCONS_00101830|Steap4
mmu-miR-200b-3p	TCONS_00007337|Fn1
mmu-miR-200b-3p	TCONS_00078106|Cd302
mmu-miR-200b-3p	TCONS_00078105|Cd302
mmu-miR-200b-3p	TCONS_00153598|F630028O10Rik
mmu-miR-200b-3p	TCONS_00007336|Fn1
mmu-miR-200b-3p	TCONS_00039534|Adk
mmu-miR-200b-3p	TCONS_00091377|Ptgfr
mmu-miR-200b-3p	TCONS_00088430|Trim59
mmu-miR-200b-3p	TCONS_00082797|Mtfr1
mmu-miR-200b-3p	TCONS_00063837|Gypc
mmu-miR-200b-3p	TCONS_00004335|F5
mmu-miR-200b-3p	TCONS_00061787|Rnf125
mmu-miR-200b-3p	TCONS_00029647|Rrm2
mmu-miR-200b-3p	TCONS_00082841|Cp
mmu-miR-200b-3p	TCONS_00145016|Hykk
mmu-miR-200b-3p	TCONS_00063839|Gypc
mmu-miR-200b-3p	TCONS_00139699|Hsd17b2
mmu-miR-200b-3p	TCONS_00042725|Hacl1
mmu-miR-200b-3p	TCONS_00065710|Gm4952
mmu-miR-200b-3p	TCONS_00077538|AI182371
mmu-miR-200b-3p	TCONS_00007338|Fn1
mmu-miR-200b-3p	TCONS_00086807|Uox
mmu-miR-200b-3p	TCONS_00007339|Fn1
mmu-miR-200b-3p	TCONS_00007335|Fn1
mmu-miR-200b-3p	TCONS_00118515|Slc25a13
mmu-miR-200b-3p	TCONS_00007333|Fn1
mmu-miR-200b-3p	TCONS_00022053|G6pc		61
mmu-miR-203-3p	mmu_circRNA013540
mmu-miR-203-3p	mmu_circRNA016598
mmu-miR-203-3p	mmu_circRNA019043
mmu-miR-203-3p	mmu_circRNA026125
mmu-miR-203-3p	mmu_circRNA013445
mmu-miR-203-3p	mmu_circRNA027867
mmu-miR-203-3p	mmu_circRNA001545
mmu-miR-203-3p	mmu_circRNA027569
mmu-miR-203-3p	mmu_circRNA029058
mmu-miR-203-3p	mmu_circRNA002769
mmu-miR-203-3p	mmu_circRNA024694
mmu-miR-203-3p	mmu_circRNA002294
mmu-miR-203-3p	mmu_circRNA011624
mmu-miR-203-3p	mmu_circRNA029429
mmu-miR-203-3p	mmu_circRNA003361
mmu-miR-203-3p	mmu_circRNA013490
mmu-miR-203-3p	mmu_circRNA020100
mmu-miR-203-3p	mmu_circRNA030877
mmu-miR-203-3p	mmu_circRNA006478
mmu-miR-203-3p	mmu_circRNA002200
mmu-miR-203-3p	mmu_circRNA026504
mmu-miR-203-3p	mmu_circRNA002241
mmu-miR-203-3p	mmu_circRNA011034
mmu-miR-203-3p	mmu_circRNA025674
mmu-miR-203-3p	mmu_circRNA016750
mmu-miR-203-3p	mmu_circRNA004896
mmu-miR-203-3p	mmu_circRNA006578
mmu-miR-203-3p	mmu_circRNA024695
mmu-miR-203-3p	mmu_circRNA008166
mmu-miR-203-3p	mmu_circRNA029426
mmu-miR-203-3p	mmu_circRNA024787
mmu-miR-203-3p	mmu_circRNA026071
mmu-miR-203-3p	mmu_circRNA003423
mmu-miR-203-3p	mmu_circRNA014785
mmu-miR-203-3p	mmu_circRNA018389
mmu-miR-203-3p	mmu_circRNA025827
mmu-miR-203-3p	mmu_circRNA016927
mmu-miR-203-3p	mmu_circRNA006083
mmu-miR-203-3p	mmu_circRNA009411
mmu-miR-203-3p	mmu_circRNA002246
mmu-miR-203-3p	mmu_circRNA007866
mmu-miR-203-3p	TCONS_00102483
mmu-miR-203-3p	TCONS_00104261
mmu-miR-203-3p	TCONS_00103250
mmu-miR-203-3p	TCONS_00157832
mmu-miR-203-3p	TCONS_00122673
mmu-miR-203-3p	TCONS_00071954
mmu-miR-203-3p	TCONS_00028078
mmu-miR-203-3p	TCONS_00057625
mmu-miR-203-3p	TCONS_00087267
mmu-miR-203-3p	TCONS_00146044
mmu-miR-203-3p	TCONS_00002049
mmu-miR-203-3p	TCONS_00061199
mmu-miR-203-3p	TCONS_00032273
mmu-miR-203-3p	TCONS_00009244|Ptprc
mmu-miR-203-3p	TCONS_00109831|Ugt2b34
mmu-miR-203-3p	TCONS_00087236|Car1
mmu-miR-203-3p	TCONS_00112925|Cyp3a11
mmu-miR-203-3p	TCONS_00109830|Ugt2b34
mmu-miR-203-3p	TCONS_00085366|Hmgcs2
mmu-miR-203-3p	TCONS_00127567|Stard10
mmu-miR-203-3p	TCONS_00118752|Aass
mmu-miR-203-3p	TCONS_00095946|Agmat
mmu-miR-203-3p	TCONS_00023703|Fignl1
mmu-miR-203-3p	TCONS_00150784|1300017J02Rik
mmu-miR-203-3p	TCONS_00117367|C1rl
mmu-miR-203-3p	TCONS_00141359|Msr1
mmu-miR-203-3p	TCONS_00077538|AI182371
mmu-miR-203-3p	TCONS_00104441|Afm
mmu-miR-203-3p	TCONS_00000884|Il18rap
mmu-miR-203-3p	TCONS_00050895|Kng1
mmu-miR-203-3p	TCONS_00028377|Abca8a
mmu-miR-203-3p	TCONS_00078369|Abcb11
mmu-miR-203-3p	TCONS_00085365|Hmgcs2
mmu-miR-203-3p	TCONS_00075163|Ube2c
mmu-miR-203-3p	TCONS_00118515|Slc25a13
mmu-miR-203-3p	TCONS_00050897|Kng1
mmu-miR-203-3p	TCONS_00104430|Alb
mmu-miR-203-3p	TCONS_00023701|Fignl1
mmu-miR-203-3p	TCONS_00088431|Trim59
mmu-miR-203-3p	TCONS_00084200|Fgg
mmu-miR-203-3p	TCONS_00009248|Ptprc
mmu-miR-203-3p	TCONS_00051901|Cpox
mmu-miR-203-3p	TCONS_00023704|Fignl1
mmu-miR-203-3p	TCONS_00141358|Msr1
mmu-miR-203-3p	TCONS_00150783|1300017J02Rik
mmu-miR-203-3p	TCONS_00118750|Aass
mmu-miR-203-3p	TCONS_00034671|Hist1h3f
mmu-miR-203-3p	TCONS_00082832|Cp
mmu-miR-203-3p	TCONS_00119225|Zc3hav1
mmu-miR-203-3p	TCONS_00050892|Kng1
mmu-miR-203-3p	TCONS_00083663|Postn
mmu-miR-203-3p	TCONS_00050898|Kng1
mmu-miR-203-3p	TCONS_00083661|Postn
mmu-miR-203-3p	TCONS_00028389|Abca8a
mmu-miR-203-3p	TCONS_00127565|Stard10
mmu-miR-203-3p	TCONS_00139276|Ces2g
mmu-miR-203-3p	TCONS_00023702|Fignl1
mmu-miR-203-3p	TCONS_00009241|Ptprc
mmu-miR-203-3p	TCONS_00150785|1300017J02Rik
mmu-miR-203-3p	TCONS_00083662|Postn
mmu-miR-203-3p	TCONS_00063330|Gm5096
mmu-miR-203-3p	TCONS_00118751|Aass
mmu-miR-203-3p	TCONS_00016052|Col18a1
mmu-miR-203-3p	TCONS_00101830|Steap4
mmu-miR-203-3p	TCONS_00127562|Stard10
mmu-miR-203-3p	TCONS_00119224|Zc3hav1
mmu-miR-203-3p	TCONS_00016053|Col18a1
mmu-miR-203-3p	TCONS_00017456|Rdh7
mmu-miR-203-3p	TCONS_00108724|Slc2a9
mmu-miR-203-3p	TCONS_00038545|Bhmt		111
mmu-miR-216a-3p	mmu_circRNA026071
mmu-miR-216a-3p	mmu_circRNA030877
mmu-miR-216a-3p	mmu_circRNA021418
mmu-miR-216a-3p	mmu_circRNA016598
mmu-miR-216a-3p	mmu_circRNA028270
mmu-miR-216a-3p	mmu_circRNA011034
mmu-miR-216a-3p	mmu_circRNA013445
mmu-miR-216a-3p	mmu_circRNA022130
mmu-miR-216a-3p	mmu_circRNA029058
mmu-miR-216a-3p	mmu_circRNA013552
mmu-miR-216a-3p	mmu_circRNA002241
mmu-miR-216a-3p	mmu_circRNA004445
mmu-miR-216a-3p	mmu_circRNA003361
mmu-miR-216a-3p	mmu_circRNA025797
mmu-miR-216a-3p	mmu_circRNA006083
mmu-miR-216a-3p	mmu_circRNA018389
mmu-miR-216a-3p	mmu_circRNA009378
mmu-miR-216a-3p	mmu_circRNA010802
mmu-miR-216a-3p	mmu_circRNA008945
mmu-miR-216a-3p	mmu_circRNA016927
mmu-miR-216a-3p	mmu_circRNA029962
mmu-miR-216a-3p	mmu_circRNA013540
mmu-miR-216a-3p	mmu_circRNA025735
mmu-miR-216a-3p	mmu_circRNA015594
mmu-miR-216a-3p	mmu_circRNA025827
mmu-miR-216a-3p	mmu_circRNA007983
mmu-miR-216a-3p	mmu_circRNA002246
mmu-miR-216a-3p	mmu_circRNA005712
mmu-miR-216a-3p	TCONS_00098061
mmu-miR-216a-3p	TCONS_00037629
mmu-miR-216a-3p	TCONS_00029121
mmu-miR-216a-3p	TCONS_00029434
mmu-miR-216a-3p	TCONS_00092183
mmu-miR-216a-3p	TCONS_00139285|Ces3a
mmu-miR-216a-3p	TCONS_00146915|Uba7
mmu-miR-216a-3p	TCONS_00139286|Ces3a
mmu-miR-216a-3p	TCONS_00102588|Cenpa
mmu-miR-216a-3p	TCONS_00147416|Ltf
mmu-miR-216a-3p	TCONS_00124586|Blvrb
mmu-miR-216a-3p	TCONS_00091610|Cth
mmu-miR-216a-3p	TCONS_00048558|Rac2
mmu-miR-216a-3p	TCONS_00114417|Gstk1
mmu-miR-216a-3p	TCONS_00083664|Postn
mmu-miR-216a-3p	TCONS_00009238|Ptprc
mmu-miR-216a-3p	TCONS_00070606|Ass1
mmu-miR-216a-3p	TCONS_00131668|Hpn
mmu-miR-216a-3p	TCONS_00098181|Ambp
mmu-miR-216a-3p	TCONS_00042766|Wdfy4
mmu-miR-216a-3p	TCONS_00023009|Rnf213
mmu-miR-216a-3p	TCONS_00131666|Hpn
mmu-miR-216a-3p	TCONS_00025179|Pemt
mmu-miR-216a-3p	TCONS_00131667|Hpn
mmu-miR-216a-3p	TCONS_00040410|Rnase4
mmu-miR-216a-3p	TCONS_00083661|Postn
mmu-miR-216a-3p	TCONS_00118490|Pon3
mmu-miR-216a-3p	TCONS_00025181|Pemt
mmu-miR-216a-3p	TCONS_00102584|Cenpa
mmu-miR-216a-3p	TCONS_00051761|Retnlg
mmu-miR-216a-3p	TCONS_00083663|Postn
mmu-miR-216a-3p	TCONS_00086662|Gbp2
mmu-miR-216a-3p	TCONS_00146161|Nt5e
mmu-miR-216a-3p	TCONS_00005880|Tram2
mmu-miR-216a-3p	TCONS_00118493|Pon3
mmu-miR-216a-3p	TCONS_00108723|Slc2a9
mmu-miR-216a-3p	TCONS_00009237|Ptprc
mmu-miR-216a-3p	TCONS_00102586|Cenpa
mmu-miR-216a-3p	TCONS_00038006|Fbp1
mmu-miR-216a-3p	TCONS_00009236|Ptprc
mmu-miR-216a-3p	TCONS_00071108|Kynu
mmu-miR-216a-3p	TCONS_00055727|Msrb1
mmu-miR-216a-3p	TCONS_00114416|Gstk1
mmu-miR-216a-3p	TCONS_00055728|Msrb1
mmu-miR-216a-3p	TCONS_00022053|G6pc
mmu-miR-216a-3p	TCONS_00042767|Wdfy4
mmu-miR-216a-3p	TCONS_00001261|Aox3
mmu-miR-216a-3p	TCONS_00114414|Gstk1
mmu-miR-216a-3p	TCONS_00023011|Rnf213
mmu-miR-216a-3p	TCONS_00144813|Apoa1
mmu-miR-216a-3p	TCONS_00066468|Abcc2
mmu-miR-216a-3p	TCONS_00018053|Egfr
mmu-miR-216a-3p	TCONS_00063134|Acaa2
mmu-miR-216a-3p	TCONS_00060548|Tspo2
mmu-miR-216a-3p	TCONS_00001260|Aox3
mmu-miR-216a-3p	TCONS_00100095|Tinagl1
mmu-miR-216a-3p	TCONS_00129580|Tspan32
mmu-miR-216a-3p	TCONS_00025182|Pemt
mmu-miR-216a-3p	TCONS_00038005|Fbp1
mmu-miR-216a-3p	TCONS_00023010|Rnf213
mmu-miR-216a-3p	TCONS_00017524|Erbb3
mmu-miR-216a-3p	TCONS_00118133|Slco1b2
mmu-miR-216a-3p	TCONS_00107759|Cd36
mmu-miR-216a-3p	TCONS_00140207|Clec4g
mmu-miR-216a-3p	TCONS_00025180|Pemt
mmu-miR-216a-3p	TCONS_00131665|Hpn
mmu-miR-216a-3p	TCONS_00093468|Tek
mmu-miR-216a-3p	TCONS_00045573|Zhx2
mmu-miR-216a-3p	TCONS_00114415|Gstk1
mmu-miR-216a-3p	TCONS_00088661|Fgb
mmu-miR-216a-3p	TCONS_00083662|Postn
mmu-miR-216a-3p	TCONS_00071100|Kynu
mmu-miR-216a-3p	TCONS_00040412|Rnase4
mmu-miR-216a-3p	TCONS_00026597|Slfn9		102
mmu-miR-218-1-3p	mmu_circRNA003469
mmu-miR-218-1-3p	mmu_circRNA010115
mmu-miR-218-1-3p	mmu_circRNA023453
mmu-miR-218-1-3p	mmu_circRNA008925
mmu-miR-218-1-3p	mmu_circRNA008352
mmu-miR-218-1-3p	mmu_circRNA023679
mmu-miR-218-1-3p	mmu_circRNA006843
mmu-miR-218-1-3p	mmu_circRNA025689
mmu-miR-218-1-3p	mmu_circRNA007198
mmu-miR-218-1-3p	mmu_circRNA021425
mmu-miR-218-1-3p	mmu_circRNA019910
mmu-miR-218-1-3p	mmu_circRNA023469
mmu-miR-218-1-3p	mmu_circRNA023677
mmu-miR-218-1-3p	mmu_circRNA027993
mmu-miR-218-1-3p	TCONS_00133305
mmu-miR-218-1-3p	TCONS_00042145|Fam107a
mmu-miR-218-1-3p	TCONS_00042144|Fam107a
mmu-miR-218-1-3p	TCONS_00117927|Atf7ip
mmu-miR-219a-2-3p	mmu_circRNA002241
mmu-miR-219a-2-3p	mmu_circRNA017198
mmu-miR-219a-2-3p	mmu_circRNA030877
mmu-miR-219a-2-3p	mmu_circRNA006578
mmu-miR-219a-2-3p	mmu_circRNA003540
mmu-miR-219a-2-3p	mmu_circRNA001494
mmu-miR-219a-2-3p	mmu_circRNA015646
mmu-miR-219a-2-3p	mmu_circRNA008172
mmu-miR-219a-2-3p	mmu_circRNA020664
mmu-miR-219a-2-3p	mmu_circRNA004896
mmu-miR-219a-2-3p	mmu_circRNA030921
mmu-miR-219a-2-3p	mmu_circRNA029675
mmu-miR-219a-2-3p	mmu_circRNA016598
mmu-miR-219a-2-3p	mmu_circRNA025797
mmu-miR-219a-2-3p	mmu_circRNA013445
mmu-miR-219a-2-3p	mmu_circRNA006985
mmu-miR-219a-2-3p	mmu_circRNA013540
mmu-miR-219a-2-3p	TCONS_00032545
mmu-miR-219a-2-3p	TCONS_00057625
mmu-miR-219a-2-3p	TCONS_00122673
mmu-miR-219a-2-3p	TCONS_00011268|Dtl
mmu-miR-219a-2-3p	TCONS_00077538|AI182371
mmu-miR-219a-2-3p	TCONS_00007336|Fn1
mmu-miR-219a-2-3p	TCONS_00107757|Cd36
mmu-miR-219a-2-3p	TCONS_00099503|Ermap
mmu-miR-219a-2-3p	TCONS_00029846|Agmo
mmu-miR-219a-2-3p	TCONS_00094387|Prdx1
mmu-miR-219a-2-3p	TCONS_00003609|Ptpn7
mmu-miR-219a-2-3p	TCONS_00007339|Fn1
mmu-miR-219a-2-3p	TCONS_00004510|Mpz
mmu-miR-219a-2-3p	TCONS_00007338|Fn1
mmu-miR-219a-2-3p	TCONS_00007335|Fn1
mmu-miR-219a-2-3p	TCONS_00124310|Kcnn4
mmu-miR-219a-2-3p	TCONS_00107755|Cd36
mmu-miR-219a-2-3p	TCONS_00007333|Fn1
mmu-miR-219a-2-3p	TCONS_00119222|Zc3hav1
mmu-miR-219a-2-3p	TCONS_00007337|Fn1
mmu-miR-219a-2-3p	TCONS_00009336|Cfh
mmu-miR-219a-2-3p	TCONS_00094388|Prdx1
mmu-miR-219a-2-3p	TCONS_00094392|Prdx1
mmu-miR-219a-2-3p	TCONS_00113001|Urad
mmu-miR-219a-2-3p	TCONS_00107756|Cd36
mmu-miR-219a-2-3p	TCONS_00094391|Prdx1
mmu-miR-219a-2-3p	TCONS_00013007|Ftcd
mmu-miR-219a-2-3p	TCONS_00094386|Prdx1
mmu-miR-219a-2-3p	TCONS_00001266|Aox3
mmu-miR-219a-2-3p	TCONS_00017456|Rdh7
mmu-miR-219a-2-3p	TCONS_00094390|Prdx1
mmu-miR-219a-2-3p	TCONS_00097786|Hemgn
mmu-miR-219a-2-3p	TCONS_00077541|AI182371
mmu-miR-219a-2-3p	TCONS_00007334|Fn1
mmu-miR-219a-2-3p	TCONS_00118517|Slc25a13
mmu-miR-219a-2-3p	TCONS_00003772|Aspm
mmu-miR-219a-2-3p	TCONS_00118512|Slc25a13
mmu-miR-301a-5p	mmu_circRNA029426
mmu-miR-301a-5p	mmu_circRNA020756
mmu-miR-301a-5p	mmu_circRNA025962
mmu-miR-301a-5p	mmu_circRNA024672
mmu-miR-301a-5p	mmu_circRNA007004
mmu-miR-301a-5p	mmu_circRNA003423
mmu-miR-301a-5p	mmu_circRNA009378
mmu-miR-301a-5p	mmu_circRNA029058
mmu-miR-301a-5p	mmu_circRNA028876
mmu-miR-301a-5p	mmu_circRNA001545
mmu-miR-301a-5p	mmu_circRNA026071
mmu-miR-301a-5p	mmu_circRNA023411
mmu-miR-301a-5p	mmu_circRNA015749
mmu-miR-301a-5p	mmu_circRNA007039
mmu-miR-301a-5p	mmu_circRNA002424
mmu-miR-301a-5p	mmu_circRNA014865
mmu-miR-301a-5p	mmu_circRNA025674
mmu-miR-301a-5p	mmu_circRNA025797
mmu-miR-301a-5p	mmu_circRNA021418
mmu-miR-301a-5p	mmu_circRNA009303
mmu-miR-301a-5p	mmu_circRNA013540
mmu-miR-301a-5p	mmu_circRNA027867
mmu-miR-301a-5p	mmu_circRNA005317
mmu-miR-301a-5p	mmu_circRNA011721
mmu-miR-301a-5p	mmu_circRNA024787
mmu-miR-301a-5p	mmu_circRNA004896
mmu-miR-301a-5p	mmu_circRNA029429
mmu-miR-301a-5p	mmu_circRNA024462
mmu-miR-301a-5p	mmu_circRNA001494
mmu-miR-301a-5p	mmu_circRNA007908
mmu-miR-301a-5p	mmu_circRNA013490
mmu-miR-301a-5p	mmu_circRNA025827
mmu-miR-301a-5p	mmu_circRNA015567
mmu-miR-301a-5p	mmu_circRNA018389
mmu-miR-301a-5p	mmu_circRNA001144
mmu-miR-301a-5p	mmu_circRNA019043
mmu-miR-301a-5p	mmu_circRNA020901
mmu-miR-301a-5p	TCONS_00141106
mmu-miR-301a-5p	TCONS_00109793
mmu-miR-301a-5p	TCONS_00115006
mmu-miR-301a-5p	TCONS_00131936
mmu-miR-301a-5p	TCONS_00037342
mmu-miR-301a-5p	TCONS_00061607
mmu-miR-301a-5p	TCONS_00054712
mmu-miR-301a-5p	TCONS_00016526
mmu-miR-301a-5p	TCONS_00083750
mmu-miR-301a-5p	TCONS_00029434
mmu-miR-301a-5p	TCONS_00122843|Arhgdib
mmu-miR-301a-5p	TCONS_00122125|C1s1
mmu-miR-301a-5p	TCONS_00018034|Egfr
mmu-miR-301a-5p	TCONS_00141632|Neil3
mmu-miR-301a-5p	TCONS_00011268|Dtl
mmu-miR-301a-5p	TCONS_00120892|Mcm2
mmu-miR-301a-5p	TCONS_00024474|Hmmr
mmu-miR-301a-5p	TCONS_00141631|Neil3
mmu-miR-301a-5p	TCONS_00114731|Gimap4
mmu-miR-301a-5p	TCONS_00066469|Abcc2
mmu-miR-301a-5p	TCONS_00118481|Pon1
mmu-miR-301a-5p	TCONS_00114732|Gimap4
mmu-miR-301a-5p	TCONS_00120893|Mcm2
mmu-miR-301a-5p	TCONS_00034731|Cmah
mmu-miR-301a-5p	TCONS_00078167|Dpp4
mmu-miR-301a-5p	TCONS_00013784|Hal
mmu-miR-301a-5p	TCONS_00120888|Mcm2
mmu-miR-301a-5p	TCONS_00139264|Ces2a
mmu-miR-301a-5p	TCONS_00129580|Tspan32
mmu-miR-301a-5p	TCONS_00004792|Spta1
mmu-miR-301a-5p	TCONS_00056315|Cyp4f15
mmu-miR-301a-5p	TCONS_00080800|Hao1
mmu-miR-301a-5p	TCONS_00120891|Mcm2
mmu-miR-301a-5p	TCONS_00030256|Klhdc1
mmu-miR-301a-5p	TCONS_00118484|Pon1
mmu-miR-301a-5p	TCONS_00009338|Cfh
mmu-miR-301a-5p	TCONS_00155422|Cybb
mmu-miR-301a-5p	TCONS_00043964|Gulo
mmu-miR-301a-5p	TCONS_00022285|Itgb3
mmu-miR-301a-5p	TCONS_00026343|Pipox
mmu-miR-301a-5p	TCONS_00017524|Erbb3
mmu-miR-301a-5p	TCONS_00144682|H2afx
mmu-miR-301a-5p	TCONS_00088488|Bche
mmu-miR-301a-5p	TCONS_00046501|Ppara
mmu-miR-301a-5p	TCONS_00026208|Serpinf1
mmu-miR-301a-5p	TCONS_00024833|Leap2
mmu-miR-301a-5p	TCONS_00024472|Hmmr
mmu-miR-301a-5p	TCONS_00034736|Cmah
mmu-miR-301a-5p	TCONS_00088490|Bche
mmu-miR-301a-5p	TCONS_00082798|Mtfr1
mmu-miR-301a-5p	TCONS_00079214|Nr1h3
mmu-miR-301a-5p	TCONS_00079212|Nr1h3
mmu-miR-301a-5p	TCONS_00027426|Top2a
mmu-miR-301a-5p	TCONS_00004211|Serpinc1
mmu-miR-301a-5p	TCONS_00114735|Gimap4
mmu-miR-301a-5p	TCONS_00098537|Plin2
mmu-miR-301a-5p	TCONS_00034837|Agtr1a
mmu-miR-301a-5p	TCONS_00068117|Gldc
mmu-miR-301a-5p	TCONS_00011269|Dtl
mmu-miR-301a-5p	TCONS_00100096|Tinagl1
mmu-miR-301a-5p	TCONS_00026345|Pipox
mmu-miR-301a-5p	TCONS_00147333|Ngp
mmu-miR-301a-5p	TCONS_00114734|Gimap4
mmu-miR-301a-5p	TCONS_00081926|Slc13a3
mmu-miR-301a-5p	TCONS_00118482|Pon1
mmu-miR-301a-5p	TCONS_00082796|Mtfr1
mmu-miR-301a-5p	TCONS_00056318|Cyp4f15
mmu-miR-301a-5p	TCONS_00114733|Gimap4
mmu-miR-301a-5p	TCONS_00021255|Mpo
mmu-miR-301a-5p	TCONS_00024475|Hmmr		107
mmu-miR-301b-5p	mmu_circRNA001144
mmu-miR-301b-5p	mmu_circRNA026071
mmu-miR-301b-5p	mmu_circRNA020901
mmu-miR-301b-5p	mmu_circRNA009303
mmu-miR-301b-5p	mmu_circRNA018389
mmu-miR-301b-5p	mmu_circRNA015749
mmu-miR-301b-5p	mmu_circRNA025827
mmu-miR-301b-5p	mmu_circRNA024787
mmu-miR-301b-5p	mmu_circRNA009378
mmu-miR-301b-5p	mmu_circRNA007039
mmu-miR-301b-5p	mmu_circRNA014865
mmu-miR-301b-5p	mmu_circRNA029426
mmu-miR-301b-5p	mmu_circRNA025797
mmu-miR-301b-5p	mmu_circRNA029058
mmu-miR-301b-5p	mmu_circRNA007004
mmu-miR-301b-5p	mmu_circRNA025962
mmu-miR-301b-5p	mmu_circRNA029429
mmu-miR-301b-5p	mmu_circRNA004896
mmu-miR-301b-5p	mmu_circRNA005317
mmu-miR-301b-5p	mmu_circRNA020756
mmu-miR-301b-5p	mmu_circRNA027867
mmu-miR-301b-5p	mmu_circRNA021418
mmu-miR-301b-5p	mmu_circRNA024462
mmu-miR-301b-5p	mmu_circRNA013540
mmu-miR-301b-5p	mmu_circRNA024672
mmu-miR-301b-5p	mmu_circRNA015567
mmu-miR-301b-5p	mmu_circRNA019043
mmu-miR-301b-5p	mmu_circRNA004533
mmu-miR-301b-5p	mmu_circRNA025674
mmu-miR-301b-5p	mmu_circRNA002424
mmu-miR-301b-5p	mmu_circRNA013490
mmu-miR-301b-5p	mmu_circRNA003423
mmu-miR-301b-5p	mmu_circRNA011721
mmu-miR-301b-5p	mmu_circRNA001494
mmu-miR-301b-5p	mmu_circRNA007908
mmu-miR-301b-5p	mmu_circRNA001545
mmu-miR-301b-5p	mmu_circRNA023411
mmu-miR-301b-5p	TCONS_00131936
mmu-miR-301b-5p	TCONS_00054712
mmu-miR-301b-5p	TCONS_00037342
mmu-miR-301b-5p	TCONS_00016526
mmu-miR-301b-5p	TCONS_00083750
mmu-miR-301b-5p	TCONS_00029434
mmu-miR-301b-5p	TCONS_00141106
mmu-miR-301b-5p	TCONS_00115006
mmu-miR-301b-5p	TCONS_00061607
mmu-miR-301b-5p	TCONS_00109793
mmu-miR-301b-5p	TCONS_00027426|Top2a
mmu-miR-301b-5p	TCONS_00026208|Serpinf1
mmu-miR-301b-5p	TCONS_00024475|Hmmr
mmu-miR-301b-5p	TCONS_00120888|Mcm2
mmu-miR-301b-5p	TCONS_00021255|Mpo
mmu-miR-301b-5p	TCONS_00114731|Gimap4
mmu-miR-301b-5p	TCONS_00024474|Hmmr
mmu-miR-301b-5p	TCONS_00024472|Hmmr
mmu-miR-301b-5p	TCONS_00120893|Mcm2
mmu-miR-301b-5p	TCONS_00088488|Bche
mmu-miR-301b-5p	TCONS_00141630|Neil3
mmu-miR-301b-5p	TCONS_00066469|Abcc2
mmu-miR-301b-5p	TCONS_00018032|Egfr
mmu-miR-301b-5p	TCONS_00139264|Ces2a
mmu-miR-301b-5p	TCONS_00030256|Klhdc1
mmu-miR-301b-5p	TCONS_00068117|Gldc
mmu-miR-301b-5p	TCONS_00118484|Pon1
mmu-miR-301b-5p	TCONS_00129580|Tspan32
mmu-miR-301b-5p	TCONS_00122843|Arhgdib
mmu-miR-301b-5p	TCONS_00011268|Dtl
mmu-miR-301b-5p	TCONS_00114734|Gimap4
mmu-miR-301b-5p	TCONS_00120892|Mcm2
mmu-miR-301b-5p	TCONS_00155422|Cybb
mmu-miR-301b-5p	TCONS_00034837|Agtr1a
mmu-miR-301b-5p	TCONS_00082796|Mtfr1
mmu-miR-301b-5p	TCONS_00118482|Pon1
mmu-miR-301b-5p	TCONS_00004792|Spta1
mmu-miR-301b-5p	TCONS_00056315|Cyp4f15
mmu-miR-301b-5p	TCONS_00118481|Pon1
mmu-miR-301b-5p	TCONS_00081926|Slc13a3
mmu-miR-301b-5p	TCONS_00011269|Dtl
mmu-miR-301b-5p	TCONS_00079214|Nr1h3
mmu-miR-301b-5p	TCONS_00004211|Serpinc1
mmu-miR-301b-5p	TCONS_00114735|Gimap4
mmu-miR-301b-5p	TCONS_00046501|Ppara
mmu-miR-301b-5p	TCONS_00034736|Cmah
mmu-miR-301b-5p	TCONS_00144682|H2afx
mmu-miR-301b-5p	TCONS_00024833|Leap2
mmu-miR-301b-5p	TCONS_00013784|Hal
mmu-miR-301b-5p	TCONS_00147333|Ngp
mmu-miR-301b-5p	TCONS_00078167|Dpp4
mmu-miR-301b-5p	TCONS_00114732|Gimap4
mmu-miR-301b-5p	TCONS_00088490|Bche
mmu-miR-301b-5p	TCONS_00122125|C1s1
mmu-miR-301b-5p	TCONS_00056318|Cyp4f15
mmu-miR-301b-5p	TCONS_00079212|Nr1h3
mmu-miR-301b-5p	TCONS_00120891|Mcm2
mmu-miR-301b-5p	TCONS_00098537|Plin2
mmu-miR-301b-5p	TCONS_00022285|Itgb3
mmu-miR-301b-5p	TCONS_00141632|Neil3
mmu-miR-301b-5p	TCONS_00141631|Neil3
mmu-miR-301b-5p	TCONS_00017524|Erbb3
mmu-miR-301b-5p	TCONS_00026343|Pipox
mmu-miR-301b-5p	TCONS_00114733|Gimap4
mmu-miR-301b-5p	TCONS_00082798|Mtfr1
mmu-miR-301b-5p	TCONS_00080800|Hao1
mmu-miR-301b-5p	TCONS_00034731|Cmah
mmu-miR-301b-5p	TCONS_00018034|Egfr
mmu-miR-301b-5p	TCONS_00026345|Pipox
mmu-miR-301b-5p	TCONS_00100096|Tinagl1
mmu-miR-301b-5p	TCONS_00043964|Gulo		108
mmu-miR-3057-5p	mmu_circRNA022977
mmu-miR-3057-5p	mmu_circRNA006985
mmu-miR-3057-5p	mmu_circRNA028876
mmu-miR-3057-5p	mmu_circRNA026196
mmu-miR-3057-5p	mmu_circRNA028177
mmu-miR-3057-5p	mmu_circRNA013445
mmu-miR-3057-5p	mmu_circRNA008720
mmu-miR-3057-5p	mmu_circRNA009986
mmu-miR-3057-5p	mmu_circRNA023411
mmu-miR-3057-5p	mmu_circRNA030331
mmu-miR-3057-5p	mmu_circRNA027561
mmu-miR-3057-5p	mmu_circRNA008485
mmu-miR-3057-5p	mmu_circRNA020100
mmu-miR-3057-5p	mmu_circRNA007983
mmu-miR-3057-5p	mmu_circRNA018466
mmu-miR-3057-5p	mmu_circRNA016927
mmu-miR-3057-5p	mmu_circRNA029058
mmu-miR-3057-5p	mmu_circRNA030877
mmu-miR-3057-5p	mmu_circRNA013540
mmu-miR-3057-5p	mmu_circRNA006981
mmu-miR-3057-5p	mmu_circRNA006578
mmu-miR-3057-5p	TCONS_00000635
mmu-miR-3057-5p	TCONS_00029451
mmu-miR-3057-5p	TCONS_00021083
mmu-miR-3057-5p	TCONS_00083777
mmu-miR-3057-5p	TCONS_00118491|Pon3
mmu-miR-3057-5p	TCONS_00017988|Ikzf1
mmu-miR-3057-5p	TCONS_00042721|Hacl1
mmu-miR-3057-5p	TCONS_00149844|Aqp9
mmu-miR-3057-5p	TCONS_00040005|Gdf2
mmu-miR-3057-5p	TCONS_00039846|Itih4
mmu-miR-3057-5p	TCONS_00050892|Kng1
mmu-miR-3057-5p	TCONS_00042719|Hacl1
mmu-miR-3057-5p	TCONS_00155525|Maob
mmu-miR-3057-5p	TCONS_00150777|Trf
mmu-miR-3057-5p	TCONS_00028374|Abca8b
mmu-miR-3057-5p	TCONS_00082838|Cp
mmu-miR-3057-5p	TCONS_00039847|Itih4
mmu-miR-3057-5p	TCONS_00015069|Tcf21
mmu-miR-3057-5p	TCONS_00039850|Itih4
mmu-miR-3057-5p	TCONS_00082835|Cp
mmu-miR-3057-5p	TCONS_00042722|Hacl1
mmu-miR-3057-5p	TCONS_00141634|Neil3
mmu-miR-3057-5p	TCONS_00009241|Ptprc
mmu-miR-3057-5p	TCONS_00018051|Egfr
mmu-miR-3057-5p	TCONS_00012493|Pcbd1
mmu-miR-3057-5p	TCONS_00082839|Cp
mmu-miR-3057-5p	TCONS_00094272|Cyp4a12a
mmu-miR-3057-5p	TCONS_00087759|Ccna2
mmu-miR-3057-5p	TCONS_00150776|Trf
mmu-miR-3057-5p	TCONS_00042720|Hacl1
mmu-miR-3057-5p	TCONS_00150779|Trf
mmu-miR-3057-5p	TCONS_00082832|Cp
mmu-miR-3057-5p	TCONS_00027851|Slc4a1
mmu-miR-3057-5p	TCONS_00042726|Hacl1
mmu-miR-3057-5p	TCONS_00037406|Adtrp
mmu-miR-3057-5p	TCONS_00082834|Cp
mmu-miR-3057-5p	TCONS_00094280|Cyp4a10
mmu-miR-3057-5p	TCONS_00039848|Itih4
mmu-miR-3057-5p	TCONS_00001710|Cps1
mmu-miR-3057-5p	TCONS_00000373|Gsta3
mmu-miR-3057-5p	TCONS_00082837|Cp
mmu-miR-3057-5p	TCONS_00047901|Atad2
mmu-miR-3057-5p	TCONS_00038588|Iqgap2
mmu-miR-3057-5p	TCONS_00042714|Hacl1
mmu-miR-3057-5p	TCONS_00042715|Hacl1
mmu-miR-3057-5p	TCONS_00150773|Trf
mmu-miR-3057-5p	TCONS_00028396|Abca6
mmu-miR-3057-5p	TCONS_00082833|Cp
mmu-miR-3057-5p	TCONS_00139101|Mt1
mmu-miR-3057-5p	TCONS_00094278|Cyp4a10
mmu-miR-3062-5p	mmu_circRNA025797
mmu-miR-3062-5p	mmu_circRNA026071
mmu-miR-3062-5p	mmu_circRNA027569
mmu-miR-3062-5p	mmu_circRNA030627
mmu-miR-3062-5p	mmu_circRNA006652
mmu-miR-3062-5p	mmu_circRNA024787
mmu-miR-3062-5p	mmu_circRNA024694
mmu-miR-3062-5p	mmu_circRNA024695
mmu-miR-3062-5p	mmu_circRNA019043
mmu-miR-3062-5p	mmu_circRNA026504
mmu-miR-3062-5p	mmu_circRNA027288
mmu-miR-3062-5p	mmu_circRNA008720
mmu-miR-3062-5p	mmu_circRNA025822
mmu-miR-3062-5p	mmu_circRNA016750
mmu-miR-3062-5p	mmu_circRNA008166
mmu-miR-3062-5p	mmu_circRNA018466
mmu-miR-3062-5p	mmu_circRNA030877
mmu-miR-3062-5p	mmu_circRNA005317
mmu-miR-3062-5p	mmu_circRNA023411
mmu-miR-3062-5p	mmu_circRNA001545
mmu-miR-3062-5p	mmu_circRNA004533
mmu-miR-3062-5p	mmu_circRNA020664
mmu-miR-3062-5p	mmu_circRNA004445
mmu-miR-3062-5p	mmu_circRNA006985
mmu-miR-3062-5p	mmu_circRNA015567
mmu-miR-3062-5p	TCONS_00140532
mmu-miR-3062-5p	TCONS_00053783
mmu-miR-3062-5p	TCONS_00082629
mmu-miR-3062-5p	TCONS_00097099
mmu-miR-3062-5p	TCONS_00041581
mmu-miR-3062-5p	TCONS_00047091
mmu-miR-3062-5p	TCONS_00100092|Tinagl1
mmu-miR-3062-5p	TCONS_00109844|Ugt2b5
mmu-miR-3062-5p	TCONS_00026416|Lgals9
mmu-miR-3062-5p	TCONS_00007349|Fn1
mmu-miR-3062-5p	TCONS_00100091|Tinagl1
mmu-miR-3062-5p	TCONS_00028374|Abca8b
mmu-miR-3062-5p	TCONS_00000373|Gsta3
mmu-miR-3062-5p	TCONS_00139264|Ces2a
mmu-miR-3062-5p	TCONS_00154419|Rnf128
mmu-miR-3062-5p	TCONS_00004108|Sec16b
mmu-miR-3062-5p	TCONS_00138608|Gypa
mmu-miR-3062-5p	TCONS_00017456|Rdh7
mmu-miR-3062-5p	TCONS_00009332|Cfh
mmu-miR-3062-5p	TCONS_00042725|Hacl1
mmu-miR-3062-5p	TCONS_00124551|Cyp2a12
mmu-miR-3062-5p	TCONS_00080799|Hao1
mmu-miR-3062-5p	TCONS_00000372|Gsta3
mmu-miR-3062-5p	TCONS_00072051|Slc43a3
mmu-miR-3062-5p	TCONS_00026415|Lgals9
mmu-miR-3062-5p	TCONS_00120888|Mcm2
mmu-miR-3062-5p	TCONS_00087236|Car1
mmu-miR-3062-5p	TCONS_00123916|Slc1a5
mmu-miR-3062-5p	TCONS_00141629|Neil3
mmu-miR-3062-5p	TCONS_00028375|Abca8b
mmu-miR-3062-5p	TCONS_00139678|Bco1
mmu-miR-3062-5p	TCONS_00042713|Hacl1
mmu-miR-3062-5p	TCONS_00100093|Tinagl1
mmu-miR-3062-5p	TCONS_00011264|Dtl
mmu-miR-3062-5p	TCONS_00037393|Elovl2
mmu-miR-3062-5p	TCONS_00004110|Sec16b
mmu-miR-3062-5p	TCONS_00061227|Abcg5
mmu-miR-3062-5p	TCONS_00004723|Crp
mmu-miR-3062-5p	TCONS_00086313|Etnppl
mmu-miR-3062-5p	TCONS_00123915|Slc1a5
mmu-miR-3062-5p	TCONS_00000371|Gsta3
mmu-miR-3062-5p	TCONS_00087235|Car1
mmu-miR-3074-1-3p	mmu_circRNA013552
mmu-miR-3074-1-3p	mmu_circRNA006083
mmu-miR-3074-1-3p	mmu_circRNA014865
mmu-miR-3074-1-3p	mmu_circRNA014622
mmu-miR-3074-1-3p	mmu_circRNA004533
mmu-miR-3074-1-3p	mmu_circRNA015594
mmu-miR-3074-1-3p	mmu_circRNA028177
mmu-miR-3074-1-3p	mmu_circRNA001186
mmu-miR-3074-1-3p	mmu_circRNA007039
mmu-miR-3074-1-3p	mmu_circRNA001590
mmu-miR-3074-1-3p	mmu_circRNA029058
mmu-miR-3074-1-3p	mmu_circRNA026504
mmu-miR-3074-1-3p	mmu_circRNA027387
mmu-miR-3074-1-3p	mmu_circRNA004896
mmu-miR-3074-1-3p	mmu_circRNA024694
mmu-miR-3074-1-3p	mmu_circRNA016750
mmu-miR-3074-1-3p	mmu_circRNA009302
mmu-miR-3074-1-3p	mmu_circRNA024695
mmu-miR-3074-1-3p	mmu_circRNA030331
mmu-miR-3074-1-3p	mmu_circRNA018389
mmu-miR-3074-1-3p	mmu_circRNA003443
mmu-miR-3074-1-3p	mmu_circRNA019043
mmu-miR-3074-1-3p	mmu_circRNA022977
mmu-miR-3074-1-3p	mmu_circRNA006578
mmu-miR-3074-1-3p	TCONS_00051094
mmu-miR-3074-1-3p	TCONS_00103343
mmu-miR-3074-1-3p	TCONS_00082624
mmu-miR-3074-1-3p	TCONS_00144895
mmu-miR-3074-1-3p	TCONS_00041752
mmu-miR-3074-1-3p	TCONS_00126427
mmu-miR-3074-1-3p	TCONS_00035158
mmu-miR-3074-1-3p	TCONS_00022440
mmu-miR-3074-1-3p	TCONS_00017633
mmu-miR-3074-1-3p	TCONS_00155998|Mbnl3
mmu-miR-3074-1-3p	TCONS_00023704|Fignl1
mmu-miR-3074-1-3p	TCONS_00088430|Trim59
mmu-miR-3074-1-3p	TCONS_00001011|Col3a1
mmu-miR-3074-1-3p	TCONS_00139261|Ces2a
mmu-miR-3074-1-3p	TCONS_00038770|Ccnb1
mmu-miR-3074-1-3p	TCONS_00038769|Ccnb1
mmu-miR-3074-1-3p	TCONS_00139262|Ces2a
mmu-miR-3074-1-3p	TCONS_00080146|Epb42
mmu-miR-3074-1-3p	TCONS_00155999|Mbnl3
mmu-miR-3074-1-3p	TCONS_00001014|Col3a1
mmu-miR-3074-1-3p	TCONS_00152191|Otc
mmu-miR-3074-1-3p	TCONS_00023702|Fignl1
mmu-miR-3074-1-3p	TCONS_00008451|Tmem37
mmu-miR-3074-1-3p	TCONS_00068247|Lipa
mmu-miR-3074-1-3p	TCONS_00038771|Ccnb1
mmu-miR-3074-1-3p	TCONS_00080147|Epb42
mmu-miR-3074-1-3p	TCONS_00139259|Ces2a
mmu-miR-3074-1-3p	TCONS_00003775|Aspm
mmu-miR-3074-1-3p	TCONS_00138124|Lpl
mmu-miR-3074-1-3p	TCONS_00023703|Fignl1
mmu-miR-3074-1-3p	TCONS_00047505|Hrsp12
mmu-miR-3074-1-3p	TCONS_00068246|Lipa
mmu-miR-3074-1-3p	TCONS_00137852|Acsl1
mmu-miR-3074-1-3p	TCONS_00023701|Fignl1
mmu-miR-3074-1-3p	TCONS_00001012|Col3a1
mmu-miR-3082-3p	mmu_circRNA008166
mmu-miR-3082-3p	mmu_circRNA030921
mmu-miR-3082-3p	mmu_circRNA001590
mmu-miR-3082-3p	mmu_circRNA029429
mmu-miR-3082-3p	mmu_circRNA022977
mmu-miR-3082-3p	mmu_circRNA011034
mmu-miR-3082-3p	mmu_circRNA014865
mmu-miR-3082-3p	mmu_circRNA029058
mmu-miR-3082-3p	mmu_circRNA024695
mmu-miR-3082-3p	mmu_circRNA024694
mmu-miR-3082-3p	mmu_circRNA006578
mmu-miR-3082-3p	mmu_circRNA010357
mmu-miR-3082-3p	mmu_circRNA021418
mmu-miR-3082-3p	mmu_circRNA029426
mmu-miR-3082-3p	mmu_circRNA023411
mmu-miR-3082-3p	mmu_circRNA020100
mmu-miR-3082-3p	mmu_circRNA013540
mmu-miR-3082-3p	mmu_circRNA029904
mmu-miR-3082-3p	mmu_circRNA024787
mmu-miR-3082-3p	mmu_circRNA005295
mmu-miR-3082-3p	mmu_circRNA015749
mmu-miR-3082-3p	mmu_circRNA008485
mmu-miR-3082-3p	mmu_circRNA007908
mmu-miR-3082-3p	TCONS_00126468
mmu-miR-3082-3p	TCONS_00029121
mmu-miR-3082-3p	TCONS_00060484
mmu-miR-3082-3p	TCONS_00147711
mmu-miR-3082-3p	TCONS_00094386|Prdx1
mmu-miR-3082-3p	TCONS_00025188|Pemt
mmu-miR-3082-3p	TCONS_00072051|Slc43a3
mmu-miR-3082-3p	TCONS_00093467|Tek
mmu-miR-3082-3p	TCONS_00111022|Acads
mmu-miR-3082-3p	TCONS_00118486|Gm44250
mmu-miR-3082-3p	TCONS_00069593|Mrc1
mmu-miR-3082-3p	TCONS_00103707|Klb
mmu-miR-3082-3p	TCONS_00027428|Top2a
mmu-miR-3082-3p	TCONS_00118488|Pon3
mmu-miR-3082-3p	TCONS_00014554|Apof
mmu-miR-3082-3p	TCONS_00044032|Slc25a37
mmu-miR-3082-3p	TCONS_00077532|Hc
mmu-miR-3082-3p	TCONS_00031265|Serpina3k
mmu-miR-3082-3p	TCONS_00001012|Col3a1
mmu-miR-3082-3p	TCONS_00138516|Hmox1
mmu-miR-3082-3p	TCONS_00013007|Ftcd
mmu-miR-3082-3p	TCONS_00156001|Mbnl3
mmu-miR-3082-3p	TCONS_00004205|Serpinc1
mmu-miR-3082-3p	TCONS_00101881|Abcb4
mmu-miR-3082-3p	TCONS_00053288|Ehhadh
mmu-miR-3082-3p	TCONS_00130711|Apoc4
mmu-miR-3082-3p	TCONS_00085216|Hist2h2aa1
mmu-miR-3082-3p	TCONS_00053678|Pdia5
mmu-miR-3082-3p	TCONS_00080799|Hao1
mmu-miR-3082-3p	TCONS_00000884|Il18rap
mmu-miR-3082-3p	TCONS_00118489|Pon3
mmu-miR-3082-3p	TCONS_00027847|Slc4a1
mmu-miR-3082-3p	TCONS_00155999|Mbnl3
mmu-miR-3082-3p	TCONS_00034315|Akr1c6
mmu-miR-30d-5p	mmu_circRNA013490
mmu-miR-30d-5p	mmu_circRNA004533
mmu-miR-30d-5p	mmu_circRNA016927
mmu-miR-30d-5p	mmu_circRNA007039
mmu-miR-30d-5p	mmu_circRNA006578
mmu-miR-30d-5p	mmu_circRNA009378
mmu-miR-30d-5p	mmu_circRNA008720
mmu-miR-30d-5p	mmu_circRNA026418
mmu-miR-30d-5p	mmu_circRNA018466
mmu-miR-30d-5p	mmu_circRNA024787
mmu-miR-30d-5p	mmu_circRNA002246
mmu-miR-30d-5p	mmu_circRNA001590
mmu-miR-30d-5p	mmu_circRNA019043
mmu-miR-30d-5p	mmu_circRNA025674
mmu-miR-30d-5p	mmu_circRNA018766
mmu-miR-30d-5p	mmu_circRNA014785
mmu-miR-30d-5p	mmu_circRNA025657
mmu-miR-30d-5p	mmu_circRNA002200
mmu-miR-30d-5p	mmu_circRNA016750
mmu-miR-30d-5p	mmu_circRNA001545
mmu-miR-30d-5p	mmu_circRNA008674
mmu-miR-30d-5p	mmu_circRNA016598
mmu-miR-30d-5p	mmu_circRNA003540
mmu-miR-30d-5p	mmu_circRNA011721
mmu-miR-30d-5p	mmu_circRNA005398
mmu-miR-30d-5p	mmu_circRNA025962
mmu-miR-30d-5p	mmu_circRNA017395
mmu-miR-30d-5p	mmu_circRNA015950
mmu-miR-30d-5p	mmu_circRNA009986
mmu-miR-30d-5p	mmu_circRNA022130
mmu-miR-30d-5p	mmu_circRNA008973
mmu-miR-30d-5p	mmu_circRNA018389
mmu-miR-30d-5p	mmu_circRNA029058
mmu-miR-30d-5p	mmu_circRNA004896
mmu-miR-30d-5p	mmu_circRNA029008
mmu-miR-30d-5p	TCONS_00069180
mmu-miR-30d-5p	TCONS_00080826
mmu-miR-30d-5p	TCONS_00104261
mmu-miR-30d-5p	TCONS_00117258|Slc6a12
mmu-miR-30d-5p	TCONS_00097868|Aldob
mmu-miR-30d-5p	TCONS_00091610|Cth
mmu-miR-30d-5p	TCONS_00155998|Mbnl3
mmu-miR-30d-5p	TCONS_00068117|Gldc
mmu-miR-30d-5p	TCONS_00155999|Mbnl3
mmu-miR-30d-5p	TCONS_00009332|Cfh
mmu-miR-30d-5p	TCONS_00084201|Fgg
mmu-miR-30d-5p	TCONS_00141633|Neil3
mmu-miR-30d-5p	TCONS_00150240|Fam46a
mmu-miR-30d-5p	TCONS_00049159|Abcd2
mmu-miR-30d-5p	TCONS_00141634|Neil3
mmu-miR-30d-5p	TCONS_00117259|Slc6a12
mmu-miR-30d-5p	TCONS_00101873|Abcb4
mmu-miR-30d-5p	TCONS_00155997|Mbnl3
mmu-miR-30d-5p	TCONS_00026947|Pctp
mmu-miR-30d-5p	TCONS_00030256|Klhdc1
mmu-miR-30d-5p	TCONS_00155996|Mbnl3
mmu-miR-30d-5p	TCONS_00098537|Plin2
mmu-miR-30d-5p	TCONS_00107759|Cd36
mmu-miR-30d-5p	TCONS_00150241|Fam46a
mmu-miR-30d-5p	TCONS_00091611|Cth
mmu-miR-338-3p	mmu_circRNA019834
mmu-miR-338-3p	mmu_circRNA022167
mmu-miR-338-3p	mmu_circRNA003328
mmu-miR-338-3p	mmu_circRNA021399
mmu-miR-338-3p	mmu_circRNA003899
mmu-miR-338-3p	mmu_circRNA008352
mmu-miR-338-3p	mmu_circRNA005060
mmu-miR-338-3p	mmu_circRNA011064
mmu-miR-338-3p	mmu_circRNA015433
mmu-miR-338-3p	mmu_circRNA021425
mmu-miR-338-3p	mmu_circRNA008925
mmu-miR-338-3p	mmu_circRNA024169
mmu-miR-338-3p	mmu_circRNA027617
mmu-miR-338-3p	mmu_circRNA007198
mmu-miR-338-3p	mmu_circRNA013354
mmu-miR-338-3p	mmu_circRNA019799
mmu-miR-338-3p	mmu_circRNA023562
mmu-miR-338-3p	mmu_circRNA011845
mmu-miR-338-3p	mmu_circRNA019159
mmu-miR-338-3p	mmu_circRNA010808
mmu-miR-338-3p	TCONS_00050163
mmu-miR-338-3p	TCONS_00117921|Atf7ip
mmu-miR-344d-3p	mmu_circRNA009303
mmu-miR-344d-3p	mmu_circRNA011721
mmu-miR-344d-3p	mmu_circRNA026597
mmu-miR-344d-3p	mmu_circRNA018466
mmu-miR-344d-3p	mmu_circRNA002200
mmu-miR-344d-3p	mmu_circRNA018357
mmu-miR-344d-3p	mmu_circRNA025735
mmu-miR-344d-3p	mmu_circRNA002294
mmu-miR-344d-3p	mmu_circRNA018354
mmu-miR-344d-3p	mmu_circRNA026071
mmu-miR-344d-3p	mmu_circRNA029058
mmu-miR-344d-3p	mmu_circRNA018630
mmu-miR-344d-3p	mmu_circRNA027867
mmu-miR-344d-3p	mmu_circRNA020664
mmu-miR-344d-3p	mmu_circRNA011899
mmu-miR-344d-3p	mmu_circRNA008720
mmu-miR-344d-3p	mmu_circRNA010802
mmu-miR-344d-3p	mmu_circRNA006979
mmu-miR-344d-3p	mmu_circRNA022130
mmu-miR-344d-3p	mmu_circRNA001494
mmu-miR-344d-3p	mmu_circRNA027288
mmu-miR-344d-3p	mmu_circRNA025962
mmu-miR-344d-3p	mmu_circRNA030331
mmu-miR-344d-3p	mmu_circRNA006578
mmu-miR-344d-3p	mmu_circRNA016927
mmu-miR-344d-3p	mmu_circRNA014785
mmu-miR-344d-3p	mmu_circRNA019679
mmu-miR-344d-3p	mmu_circRNA015594
mmu-miR-344d-3p	mmu_circRNA014647
mmu-miR-344d-3p	mmu_circRNA008973
mmu-miR-344d-3p	mmu_circRNA021418
mmu-miR-344d-3p	mmu_circRNA019043
mmu-miR-344d-3p	mmu_circRNA027561
mmu-miR-344d-3p	mmu_circRNA018389
mmu-miR-344d-3p	mmu_circRNA013445
mmu-miR-344d-3p	TCONS_00021083
mmu-miR-344d-3p	TCONS_00035949
mmu-miR-344d-3p	TCONS_00097099
mmu-miR-344d-3p	TCONS_00006606
mmu-miR-344d-3p	TCONS_00121062
mmu-miR-344d-3p	TCONS_00091950
mmu-miR-344d-3p	TCONS_00009244|Ptprc
mmu-miR-344d-3p	TCONS_00104452|Ppbp
mmu-miR-344d-3p	TCONS_00077538|AI182371
mmu-miR-344d-3p	TCONS_00011357|Hsd11b1
mmu-miR-344d-3p	TCONS_00009334|Cfh
mmu-miR-344d-3p	TCONS_00057058|Rhag
mmu-miR-344d-3p	TCONS_00080146|Epb42
mmu-miR-344d-3p	TCONS_00004587|F11r
mmu-miR-344d-3p	TCONS_00118750|Aass
mmu-miR-344d-3p	TCONS_00107273|2210417A02Rik
mmu-miR-344d-3p	TCONS_00040412|Rnase4
mmu-miR-344d-3p	TCONS_00098884|C8a
mmu-miR-344d-3p	TCONS_00098880|C8a
mmu-miR-344d-3p	TCONS_00148817|Oaf
mmu-miR-344d-3p	TCONS_00040410|Rnase4
mmu-miR-344d-3p	TCONS_00140207|Clec4g
mmu-miR-344d-3p	TCONS_00082833|Cp
mmu-miR-344d-3p	TCONS_00004335|F5
mmu-miR-344d-3p	TCONS_00009337|Cfh
mmu-miR-344d-3p	TCONS_00014474|Rdh16
mmu-miR-344d-3p	TCONS_00112946|Cyp3a25
mmu-miR-344d-3p	TCONS_00009336|Cfh
mmu-miR-344d-3p	TCONS_00080145|Epb42
mmu-miR-344d-3p	TCONS_00023704|Fignl1
mmu-miR-344d-3p	TCONS_00023701|Fignl1
mmu-miR-344d-3p	TCONS_00080147|Epb42
mmu-miR-344d-3p	TCONS_00009333|Cfh
mmu-miR-344d-3p	TCONS_00023702|Fignl1
mmu-miR-344d-3p	TCONS_00083666|Postn
mmu-miR-344d-3p	TCONS_00082837|Cp
mmu-miR-344d-3p	TCONS_00066142|Papss2
mmu-miR-344d-3p	TCONS_00023703|Fignl1
mmu-miR-344d-3p	TCONS_00098879|C8a
mmu-miR-3535	mmu_circRNA026504
mmu-miR-3535	mmu_circRNA012778
mmu-miR-3535	mmu_circRNA009378
mmu-miR-3535	mmu_circRNA008973
mmu-miR-3535	mmu_circRNA025962
mmu-miR-3535	mmu_circRNA022130
mmu-miR-3535	mmu_circRNA020664
mmu-miR-3535	mmu_circRNA003540
mmu-miR-3535	mmu_circRNA008485
mmu-miR-3535	mmu_circRNA015567
mmu-miR-3535	mmu_circRNA030331
mmu-miR-3535	mmu_circRNA007983
mmu-miR-3535	mmu_circRNA025735
mmu-miR-3535	mmu_circRNA023029
mmu-miR-3535	mmu_circRNA006578
mmu-miR-3535	mmu_circRNA025827
mmu-miR-3535	mmu_circRNA029058
mmu-miR-3535	mmu_circRNA006985
mmu-miR-3535	mmu_circRNA008762
mmu-miR-3535	TCONS_00146335
mmu-miR-3535	TCONS_00109482
mmu-miR-3535	TCONS_00130236
mmu-miR-3535	TCONS_00012295
mmu-miR-3535	TCONS_00026596|Slfn9
mmu-miR-3535	TCONS_00114735|Gimap4
mmu-miR-3535	TCONS_00080147|Epb42
mmu-miR-3535	TCONS_00024472|Hmmr
mmu-miR-3535	TCONS_00114734|Gimap4
mmu-miR-3535	TCONS_00028377|Abca8a
mmu-miR-3535	TCONS_00077529|Hc
mmu-miR-3535	TCONS_00084827|S100a8
mmu-miR-3535	TCONS_00056777|H2-Q10
mmu-miR-3535	TCONS_00124583|Blvrb
mmu-miR-3535	TCONS_00037230|Serpinb1a
mmu-miR-3535	TCONS_00067916|Anxa1
mmu-miR-3535	TCONS_00080146|Epb42
mmu-miR-3535	TCONS_00156023|Gpc3
mmu-miR-3535	TCONS_00012044|Sult3a1
mmu-miR-3535	TCONS_00114732|Gimap4
mmu-miR-3535	TCONS_00124584|Blvrb
mmu-miR-3535	TCONS_00011357|Hsd11b1
mmu-miR-3535	TCONS_00124587|Blvrb
mmu-miR-3535	TCONS_00029846|Agmo
mmu-miR-3535	TCONS_00071102|Kynu
mmu-miR-3535	TCONS_00037228|Serpinb1a
mmu-miR-3535	TCONS_00078165|Dpp4
mmu-miR-3535	TCONS_00114731|Gimap4
mmu-miR-3535	TCONS_00056780|H2-Q10
mmu-miR-3535	TCONS_00056778|H2-Q10
mmu-miR-3535	TCONS_00145016|Hykk
mmu-miR-363-5p	mmu_circRNA019679
mmu-miR-363-5p	mmu_circRNA018466
mmu-miR-363-5p	mmu_circRNA025674
mmu-miR-363-5p	mmu_circRNA014132
mmu-miR-363-5p	mmu_circRNA008762
mmu-miR-363-5p	mmu_circRNA029008
mmu-miR-363-5p	mmu_circRNA006993
mmu-miR-363-5p	mmu_circRNA003361
mmu-miR-363-5p	mmu_circRNA026196
mmu-miR-363-5p	mmu_circRNA022977
mmu-miR-363-5p	mmu_circRNA008485
mmu-miR-363-5p	mmu_circRNA023411
mmu-miR-363-5p	mmu_circRNA030877
mmu-miR-363-5p	mmu_circRNA021418
mmu-miR-363-5p	mmu_circRNA006981
mmu-miR-363-5p	mmu_circRNA030331
mmu-miR-363-5p	mmu_circRNA014785
mmu-miR-363-5p	mmu_circRNA004896
mmu-miR-363-5p	mmu_circRNA024695
mmu-miR-363-5p	mmu_circRNA027288
mmu-miR-363-5p	mmu_circRNA009378
mmu-miR-363-5p	mmu_circRNA027569
mmu-miR-363-5p	mmu_circRNA024694
mmu-miR-363-5p	mmu_circRNA011034
mmu-miR-363-5p	mmu_circRNA015188
mmu-miR-363-5p	mmu_circRNA008166
mmu-miR-363-5p	mmu_circRNA011721
mmu-miR-363-5p	TCONS_00141353
mmu-miR-363-5p	TCONS_00042493
mmu-miR-363-5p	TCONS_00078766
mmu-miR-363-5p	TCONS_00029356
mmu-miR-363-5p	TCONS_00052186
mmu-miR-363-5p	TCONS_00147411|Ltf
mmu-miR-363-5p	TCONS_00077294|Lcn2
mmu-miR-363-5p	TCONS_00118491|Pon3
mmu-miR-363-5p	TCONS_00118490|Pon3
mmu-miR-363-5p	TCONS_00029849|Agmo
mmu-miR-363-5p	TCONS_00086675|Ccbl2
mmu-miR-363-5p	TCONS_00028377|Abca8a
mmu-miR-363-5p	TCONS_00142726|Ces1d
mmu-miR-363-5p	TCONS_00009970|Fmo4
mmu-miR-363-5p	TCONS_00118493|Pon3
mmu-miR-363-5p	TCONS_00040087|Mat1a
mmu-miR-363-5p	TCONS_00014554|Apof
mmu-miR-363-5p	TCONS_00124310|Kcnn4
mmu-miR-363-5p	TCONS_00063839|Gypc
mmu-miR-363-5p	TCONS_00143021|Esrp2
mmu-miR-363-5p	TCONS_00071100|Kynu
mmu-miR-363-5p	TCONS_00077296|Lcn2
mmu-miR-363-5p	TCONS_00143017|Esrp2
mmu-miR-363-5p	TCONS_00142720|Ces1c
mmu-miR-363-5p	TCONS_00059765|C4b
mmu-miR-363-5p	TCONS_00094272|Cyp4a12a
mmu-miR-363-5p	TCONS_00082838|Cp
mmu-miR-363-5p	TCONS_00143022|Esrp2
mmu-miR-363-5p	TCONS_00142723|Ces1d
mmu-miR-363-5p	TCONS_00007345|Fn1
mmu-miR-363-5p	TCONS_00026417|Lgals9
mmu-miR-363-5p	TCONS_00073412|Sord
mmu-miR-363-5p	TCONS_00021905|Igfbp4
mmu-miR-363-5p	TCONS_00069595|Mrc1
mmu-miR-363-5p	TCONS_00087763|Ccna2
mmu-miR-363-5p	TCONS_00078162|Dpp4
mmu-miR-363-5p	TCONS_00145017|Hykk
mmu-miR-363-5p	TCONS_00063134|Acaa2
mmu-miR-363-5p	TCONS_00092648|Grhpr
mmu-miR-363-5p	TCONS_00072038|Slc43a1
mmu-miR-363-5p	TCONS_00063837|Gypc
mmu-miR-370-3p	mmu_circRNA030627
mmu-miR-370-3p	mmu_circRNA027288
mmu-miR-370-3p	mmu_circRNA005024
mmu-miR-370-3p	mmu_circRNA002241
mmu-miR-370-3p	mmu_circRNA025674
mmu-miR-370-3p	mmu_circRNA011899
mmu-miR-370-3p	mmu_circRNA004533
mmu-miR-370-3p	mmu_circRNA002246
mmu-miR-370-3p	mmu_circRNA028876
mmu-miR-370-3p	mmu_circRNA013490
mmu-miR-370-3p	mmu_circRNA006993
mmu-miR-370-3p	mmu_circRNA007004
mmu-miR-370-3p	mmu_circRNA009986
mmu-miR-370-3p	mmu_circRNA027561
mmu-miR-370-3p	mmu_circRNA029058
mmu-miR-370-3p	mmu_circRNA027569
mmu-miR-370-3p	mmu_circRNA006578
mmu-miR-370-3p	mmu_circRNA030331
mmu-miR-370-3p	mmu_circRNA005317
mmu-miR-370-3p	mmu_circRNA006287
mmu-miR-370-3p	mmu_circRNA030921
mmu-miR-370-3p	mmu_circRNA002125
mmu-miR-370-3p	mmu_circRNA003902
mmu-miR-370-3p	mmu_circRNA008720
mmu-miR-370-3p	mmu_circRNA002424
mmu-miR-370-3p	mmu_circRNA025797
mmu-miR-370-3p	mmu_circRNA025822
mmu-miR-370-3p	mmu_circRNA026597
mmu-miR-370-3p	mmu_circRNA007983
mmu-miR-370-3p	mmu_circRNA001494
mmu-miR-370-3p	mmu_circRNA009378
mmu-miR-370-3p	mmu_circRNA006551
mmu-miR-370-3p	mmu_circRNA026108
mmu-miR-370-3p	mmu_circRNA020756
mmu-miR-370-3p	TCONS_00071542
mmu-miR-370-3p	TCONS_00015210
mmu-miR-370-3p	TCONS_00119931
mmu-miR-370-3p	TCONS_00030102
mmu-miR-370-3p	TCONS_00146155
mmu-miR-370-3p	TCONS_00035158
mmu-miR-370-3p	TCONS_00051094
mmu-miR-370-3p	TCONS_00135626|Kif22
mmu-miR-370-3p	TCONS_00068423|Cyp2c40
mmu-miR-370-3p	TCONS_00135622|Kif22
mmu-miR-370-3p	TCONS_00101308|H6pd
mmu-miR-370-3p	TCONS_00072038|Slc43a1
mmu-miR-370-3p	TCONS_00053678|Pdia5
mmu-miR-370-3p	TCONS_00141631|Neil3
mmu-miR-370-3p	TCONS_00102589|Cenpa
mmu-miR-370-3p	TCONS_00102587|Cenpa
[truncated: 1,037 more rows]

## Sheet: P1 Heart
miRNA	ceRNA
mmu-miR-1188-5p	mmu_circRNA029071
mmu-miR-1188-5p	mmu_circRNA029044
mmu-miR-1188-5p	mmu_circRNA029488
mmu-miR-1188-5p	mmu_circRNA014815
mmu-miR-1188-5p	mmu_circRNA017532
mmu-miR-1188-5p	mmu_circRNA021998
mmu-miR-1188-5p	mmu_circRNA012543
mmu-miR-1188-5p	mmu_circRNA000097
mmu-miR-1188-5p	mmu_circRNA006392
mmu-miR-1188-5p	mmu_circRNA012715
mmu-miR-1188-5p	mmu_circRNA020570
mmu-miR-1188-5p	mmu_circRNA009412
mmu-miR-1188-5p	mmu_circRNA018309
mmu-miR-1188-5p	mmu_circRNA012544
mmu-miR-1188-5p	mmu_circRNA012554
mmu-miR-1188-5p	mmu_circRNA012010
mmu-miR-1188-5p	TCONS_00032475
mmu-miR-1188-5p	TCONS_00051798
mmu-miR-1188-5p	TCONS_00079617|D430041D05Rik
mmu-miR-1188-5p	TCONS_00014681|Tespa1
mmu-miR-1188-5p	TCONS_00050981|Trp63
mmu-miR-1188-5p	TCONS_00096569|Cfap74
mmu-miR-1188-5p	TCONS_00050984|Trp63
mmu-miR-1188-5p	TCONS_00086803|Gng5
mmu-miR-1188-5p	TCONS_00045823|Ly6e
mmu-miR-1188-5p	TCONS_00036222|Adamts6
mmu-miR-1188-5p	TCONS_00115326|A430010J10Rik
mmu-miR-1188-5p	TCONS_00001455|Cd28
mmu-miR-1188-5p	TCONS_00115323|A430010J10Rik
mmu-miR-1188-5p	TCONS_00110653|4930522L14Rik
mmu-miR-1188-5p	TCONS_00014740|Ipcef1
mmu-miR-124-3p	mmu_circRNA011211
mmu-miR-124-3p	mmu_circRNA011349
mmu-miR-124-3p	mmu_circRNA024631
mmu-miR-124-3p	mmu_circRNA020129
mmu-miR-124-3p	mmu_circRNA016828
mmu-miR-124-3p	mmu_circRNA024062
mmu-miR-124-3p	mmu_circRNA015548
mmu-miR-124-3p	mmu_circRNA022472
mmu-miR-124-3p	mmu_circRNA002931
mmu-miR-124-3p	mmu_circRNA019924
mmu-miR-124-3p	mmu_circRNA026062
mmu-miR-124-3p	mmu_circRNA030642
mmu-miR-124-3p	mmu_circRNA021380
mmu-miR-124-3p	mmu_circRNA024778
mmu-miR-124-3p	mmu_circRNA002499
mmu-miR-124-3p	mmu_circRNA016816
mmu-miR-124-3p	mmu_circRNA018173
mmu-miR-124-3p	mmu_circRNA031117
mmu-miR-124-3p	mmu_circRNA012095
mmu-miR-124-3p	mmu_circRNA007396
mmu-miR-124-3p	mmu_circRNA020383
mmu-miR-124-3p	mmu_circRNA020725
mmu-miR-124-3p	mmu_circRNA019925
mmu-miR-124-3p	mmu_circRNA028938
mmu-miR-124-3p	mmu_circRNA011161
mmu-miR-124-3p	mmu_circRNA012887
mmu-miR-124-3p	mmu_circRNA006197
mmu-miR-124-3p	mmu_circRNA004407
mmu-miR-124-3p	mmu_circRNA031113
mmu-miR-124-3p	mmu_circRNA022709
mmu-miR-124-3p	mmu_circRNA021708
mmu-miR-124-3p	TCONS_00141515
mmu-miR-124-3p	TCONS_00156234
mmu-miR-124-3p	TCONS_00133284|4833412C05Rik
mmu-miR-124-3p	TCONS_00004421|Ildr2
mmu-miR-124-3p	TCONS_00009339|Cfh
mmu-miR-124-3p	TCONS_00140946|Nrg1
mmu-miR-124-3p	TCONS_00152620|Gria3
mmu-miR-124-3p	TCONS_00140966|Nrg1
mmu-miR-124-3p	TCONS_00117553|Vwf
mmu-miR-124-3p	TCONS_00095909|Epha2
mmu-miR-124-3p	TCONS_00140947|Nrg1
mmu-miR-124-3p	TCONS_00113654|Ptprz1
mmu-miR-124-3p	TCONS_00013138|Fstl3
mmu-miR-124-3p	TCONS_00152623|Gria3
mmu-miR-124-3p	TCONS_00085885|Col11a1
mmu-miR-124-3p	TCONS_00140956|Nrg1
mmu-miR-124-3p	TCONS_00013140|Fstl3
mmu-miR-124-3p	TCONS_00082843|Cp
mmu-miR-1251-5p	mmu_circRNA005310
mmu-miR-1251-5p	mmu_circRNA002931
mmu-miR-1251-5p	mmu_circRNA029180
mmu-miR-1251-5p	mmu_circRNA004323
mmu-miR-1251-5p	mmu_circRNA030642
mmu-miR-1251-5p	mmu_circRNA001517
mmu-miR-1251-5p	mmu_circRNA002313
mmu-miR-1251-5p	mmu_circRNA027608
mmu-miR-1251-5p	mmu_circRNA029358
mmu-miR-1251-5p	mmu_circRNA020725
mmu-miR-1251-5p	mmu_circRNA016709
mmu-miR-1251-5p	mmu_circRNA022472
mmu-miR-1251-5p	mmu_circRNA011981
mmu-miR-1251-5p	TCONS_00035915
mmu-miR-1251-5p	TCONS_00005206
mmu-miR-1251-5p	TCONS_00155552
mmu-miR-1251-5p	TCONS_00037955|Ctla2a
mmu-miR-1251-5p	TCONS_00026000|6330403K07Rik
mmu-miR-1251-5p	TCONS_00085883|Col11a1
mmu-miR-1251-5p	TCONS_00117070|8430408G22Rik
mmu-miR-1251-5p	TCONS_00117071|8430408G22Rik
mmu-miR-1251-5p	TCONS_00085884|Col11a1
mmu-miR-1251-5p	TCONS_00085881|Col11a1
mmu-miR-1251-5p	TCONS_00117072|8430408G22Rik
mmu-miR-1251-5p	TCONS_00023182|Slc16a3
mmu-miR-128-2-5p	mmu_circRNA002499
mmu-miR-128-2-5p	mmu_circRNA008328
mmu-miR-128-2-5p	mmu_circRNA005310
mmu-miR-128-2-5p	TCONS_00145203
mmu-miR-128-2-5p	TCONS_00142869|Cdh11
mmu-miR-128-2-5p	TCONS_00080673|Adam33
mmu-miR-128-2-5p	TCONS_00104656|Anxa3
mmu-miR-128-2-5p	TCONS_00022375|Ace
mmu-miR-128-2-5p	TCONS_00080676|Adam33
mmu-miR-128-2-5p	TCONS_00070599|Hmcn2
mmu-miR-128-2-5p	TCONS_00104654|Anxa3
mmu-miR-128-2-5p	TCONS_00030645|Smoc1
mmu-miR-128-2-5p	TCONS_00030646|Smoc1
mmu-miR-128-2-5p	TCONS_00030647|Smoc1
mmu-miR-128-2-5p	TCONS_00096503|Megf6
mmu-miR-128-2-5p	TCONS_00080681|Adam33
mmu-miR-128-2-5p	TCONS_00083374|Spry1
mmu-miR-128-2-5p	TCONS_00080683|Adam33
mmu-miR-128-2-5p	TCONS_00080680|Adam33
mmu-miR-128-2-5p	TCONS_00104655|Anxa3
mmu-miR-128-2-5p	TCONS_00033520|Fbln5
mmu-miR-128-2-5p	TCONS_00083375|Spry1
mmu-miR-128-2-5p	TCONS_00029419|Osr1
mmu-miR-128-2-5p	TCONS_00080682|Adam33
mmu-miR-128-2-5p	TCONS_00158195|Bmx
mmu-miR-128-2-5p	TCONS_00131676|Scn1b
mmu-miR-128-2-5p	TCONS_00096506|Megf6
mmu-miR-128-2-5p	TCONS_00096500|Megf6
mmu-miR-128-2-5p	TCONS_00096504|Megf6
mmu-miR-128-2-5p	TCONS_00086737|Col24a1
mmu-miR-128-2-5p	TCONS_00038527|Thbs4
mmu-miR-128-2-5p	TCONS_00158197|Bmx
mmu-miR-128-2-5p	TCONS_00022374|Ace
mmu-miR-128-2-5p	TCONS_00041240|Clu
mmu-miR-128-3p	mmu_circRNA028102
mmu-miR-128-3p	mmu_circRNA027608
mmu-miR-128-3p	mmu_circRNA030695
mmu-miR-128-3p	mmu_circRNA002453
mmu-miR-128-3p	mmu_circRNA031113
mmu-miR-128-3p	mmu_circRNA019812
mmu-miR-128-3p	mmu_circRNA029180
mmu-miR-128-3p	mmu_circRNA017914
mmu-miR-128-3p	mmu_circRNA013286
mmu-miR-128-3p	mmu_circRNA026260
mmu-miR-128-3p	mmu_circRNA002691
mmu-miR-128-3p	mmu_circRNA030642
mmu-miR-128-3p	mmu_circRNA022957
mmu-miR-128-3p	mmu_circRNA001517
mmu-miR-128-3p	mmu_circRNA004323
mmu-miR-128-3p	mmu_circRNA014249
mmu-miR-128-3p	mmu_circRNA028111
mmu-miR-128-3p	mmu_circRNA001093
mmu-miR-128-3p	mmu_circRNA024062
mmu-miR-128-3p	mmu_circRNA018173
mmu-miR-128-3p	mmu_circRNA014176
mmu-miR-128-3p	mmu_circRNA013599
mmu-miR-128-3p	mmu_circRNA031117
mmu-miR-128-3p	mmu_circRNA002931
mmu-miR-128-3p	mmu_circRNA001769
mmu-miR-128-3p	mmu_circRNA011211
mmu-miR-128-3p	mmu_circRNA024631
mmu-miR-128-3p	mmu_circRNA017541
mmu-miR-128-3p	mmu_circRNA002070
mmu-miR-128-3p	mmu_circRNA012095
mmu-miR-128-3p	mmu_circRNA026203
mmu-miR-128-3p	mmu_circRNA020794
mmu-miR-128-3p	mmu_circRNA002297
mmu-miR-128-3p	mmu_circRNA013692
mmu-miR-128-3p	TCONS_00099746
mmu-miR-128-3p	TCONS_00037298
mmu-miR-128-3p	TCONS_00063350
mmu-miR-128-3p	TCONS_00105269
mmu-miR-128-3p	TCONS_00140968
mmu-miR-128-3p	TCONS_00034442
mmu-miR-128-3p	TCONS_00079621
mmu-miR-128-3p	TCONS_00003316|Thsd7b
mmu-miR-128-3p	TCONS_00116043|Tgfa
mmu-miR-128-3p	TCONS_00034868|Serpinb6b
mmu-miR-128-3p	TCONS_00031582|Mirg
mmu-miR-128-3p	TCONS_00034869|Serpinb6b
mmu-miR-128-3p	TCONS_00098461|Frem1
mmu-miR-128-3p	TCONS_00023182|Slc16a3
mmu-miR-128-3p	TCONS_00137881|Enpp6
mmu-miR-128-3p	TCONS_00100808|Tmem82
mmu-miR-128-3p	TCONS_00126251|Snrpa1
mmu-miR-128-3p	TCONS_00150159|Col12a1
mmu-miR-128-3p	TCONS_00137880|Enpp6
mmu-miR-128-3p	TCONS_00049195|Adamts20
mmu-miR-128-3p	TCONS_00133843|Cemip
mmu-miR-128-3p	TCONS_00051370|Fstl1
mmu-miR-128-3p	TCONS_00120207|Atoh8
mmu-miR-128-3p	TCONS_00031581|Mirg
mmu-miR-128-3p	TCONS_00031139|9030617O03Rik
mmu-miR-128-3p	TCONS_00117265|A2m
mmu-miR-128-3p	TCONS_00140823|Adam32
mmu-miR-128-3p	TCONS_00051364|Fstl1
mmu-miR-128-3p	TCONS_00038527|Thbs4
mmu-miR-128-3p	TCONS_00034870|Serpinb6b
mmu-miR-128-3p	TCONS_00052543|Bace2
mmu-miR-128-3p	TCONS_00003315|Thsd7b
mmu-miR-128-3p	TCONS_00082844|Cp
mmu-miR-128-3p	TCONS_00153119|Bgn
mmu-miR-128-3p	TCONS_00098457|Frem1
mmu-miR-128-3p	TCONS_00082843|Cp
mmu-miR-128-3p	TCONS_00110160|Rasgef1b
mmu-miR-128-3p	TCONS_00018949|Col23a1
mmu-miR-128-3p	TCONS_00140966|Nrg1
mmu-miR-128-3p	TCONS_00071490|Xirp2
mmu-miR-128-3p	TCONS_00137882|Enpp6
mmu-miR-128-3p	TCONS_00153123|Bgn
mmu-miR-128-3p	TCONS_00140827|Adam32
mmu-miR-128-3p	TCONS_00140830|Adam32
mmu-miR-128-3p	TCONS_00053827|Upk1b
mmu-miR-128-3p	TCONS_00087620|Zmat3
mmu-miR-128-3p	TCONS_00090651|Ndst3
mmu-miR-128-3p	TCONS_00031141|9030617O03Rik
mmu-miR-128-3p	TCONS_00087343|Gyg
mmu-miR-128-3p	TCONS_00137879|Enpp6
mmu-miR-128-3p	TCONS_00134499|Hbb-bs
mmu-miR-128-3p	TCONS_00098455|Frem1
mmu-miR-128-3p	TCONS_00140829|Adam32
mmu-miR-128-3p	TCONS_00038528|Thbs4
mmu-miR-128-3p	TCONS_00140956|Nrg1
mmu-miR-128-3p	TCONS_00098456|Frem1
mmu-miR-128-3p	TCONS_00113657|Ptprz1
mmu-miR-128-3p	TCONS_00090650|Ndst3
mmu-miR-128-3p	TCONS_00037221|Mylk4
mmu-miR-128-3p	TCONS_00014950|Adgrg6
mmu-miR-128-3p	TCONS_00134500|Hbb-bs
mmu-miR-128-3p	TCONS_00008726|Cd55
mmu-miR-128-3p	TCONS_00071489|Xirp2
mmu-miR-128-3p	TCONS_00090649|Ndst3
mmu-miR-1298-5p	mmu_circRNA012887
mmu-miR-1298-5p	mmu_circRNA006063
mmu-miR-1298-5p	mmu_circRNA020725
mmu-miR-1298-5p	mmu_circRNA024631
mmu-miR-1298-5p	mmu_circRNA028111
mmu-miR-1298-5p	mmu_circRNA026203
mmu-miR-1298-5p	TCONS_00087741
mmu-miR-1298-5p	TCONS_00032290|Id2
mmu-miR-1298-5p	TCONS_00158195|Bmx
mmu-miR-1298-5p	TCONS_00158197|Bmx
mmu-miR-1298-5p	TCONS_00086758|Ddah1
mmu-miR-1298-5p	TCONS_00031568|Mirg
mmu-miR-141-5p	mmu_circRNA030642
mmu-miR-141-5p	mmu_circRNA028111
mmu-miR-141-5p	mmu_circRNA011298
mmu-miR-141-5p	mmu_circRNA026153
mmu-miR-141-5p	mmu_circRNA004644
mmu-miR-141-5p	mmu_circRNA011879
mmu-miR-141-5p	mmu_circRNA027608
mmu-miR-141-5p	mmu_circRNA028634
mmu-miR-141-5p	mmu_circRNA011211
mmu-miR-141-5p	mmu_circRNA001517
mmu-miR-141-5p	mmu_circRNA011300
mmu-miR-141-5p	mmu_circRNA027654
mmu-miR-141-5p	mmu_circRNA026195
mmu-miR-141-5p	mmu_circRNA008636
mmu-miR-141-5p	mmu_circRNA022472
mmu-miR-141-5p	mmu_circRNA001887
mmu-miR-141-5p	TCONS_00137811
mmu-miR-141-5p	TCONS_00037298
mmu-miR-141-5p	TCONS_00146251|Ctsh
mmu-miR-141-5p	TCONS_00118606|Thsd7a
mmu-miR-141-5p	TCONS_00113656|Ptprz1
mmu-miR-141-5p	TCONS_00011818|Sgk1
mmu-miR-141-5p	TCONS_00098459|Frem1
mmu-miR-141-5p	TCONS_00113652|Ptprz1
mmu-miR-141-5p	TCONS_00003625|Phlda3
mmu-miR-141-5p	TCONS_00010883|Ephx1
mmu-miR-141-5p	TCONS_00071996|Itgav
mmu-miR-141-5p	TCONS_00052543|Bace2
mmu-miR-141-5p	TCONS_00146250|Ctsh
mmu-miR-141-5p	TCONS_00011827|Sgk1
mmu-miR-141-5p	TCONS_00010882|Ephx1
mmu-miR-141-5p	TCONS_00082834|Cp
mmu-miR-141-5p	TCONS_00049197|Adamts20
mmu-miR-141-5p	TCONS_00086504|Emcn
mmu-miR-141-5p	TCONS_00071989|Itgav
mmu-miR-141-5p	TCONS_00086506|Emcn
mmu-miR-141-5p	TCONS_00113654|Ptprz1
mmu-miR-141-5p	TCONS_00071994|Itgav
mmu-miR-141-5p	TCONS_00011829|Sgk1
mmu-miR-141-5p	TCONS_00112152|Eln
mmu-miR-141-5p	TCONS_00126253|Snrpa1
mmu-miR-141-5p	TCONS_00011828|Sgk1
mmu-miR-141-5p	TCONS_00009653|Gm5532
mmu-miR-141-5p	TCONS_00011830|Sgk1
mmu-miR-141-5p	TCONS_00146252|Ctsh
mmu-miR-141-5p	TCONS_00087620|Zmat3
mmu-miR-141-5p	TCONS_00003628|Phlda3
mmu-miR-141-5p	TCONS_00082838|Cp
mmu-miR-141-5p	TCONS_00082839|Cp
mmu-miR-142a-5p	mmu_circRNA012627
mmu-miR-142a-5p	mmu_circRNA028111
mmu-miR-142a-5p	mmu_circRNA006197
mmu-miR-142a-5p	mmu_circRNA010482
mmu-miR-142a-5p	mmu_circRNA004922
mmu-miR-142a-5p	mmu_circRNA016828
mmu-miR-142a-5p	mmu_circRNA029180
mmu-miR-142a-5p	mmu_circRNA022709
mmu-miR-142a-5p	mmu_circRNA011211
mmu-miR-142a-5p	mmu_circRNA019925
mmu-miR-142a-5p	mmu_circRNA011161
mmu-miR-142a-5p	mmu_circRNA002499
mmu-miR-142a-5p	mmu_circRNA016709
mmu-miR-142a-5p	mmu_circRNA001988
mmu-miR-142a-5p	mmu_circRNA011298
mmu-miR-142a-5p	mmu_circRNA012628
mmu-miR-142a-5p	mmu_circRNA012887
mmu-miR-142a-5p	mmu_circRNA010483
mmu-miR-142a-5p	mmu_circRNA027654
mmu-miR-142a-5p	mmu_circRNA018826
mmu-miR-142a-5p	mmu_circRNA019924
mmu-miR-142a-5p	mmu_circRNA002691
mmu-miR-142a-5p	mmu_circRNA016608
mmu-miR-142a-5p	mmu_circRNA028526
mmu-miR-142a-5p	mmu_circRNA010481
mmu-miR-142a-5p	mmu_circRNA001093
mmu-miR-142a-5p	mmu_circRNA020725
mmu-miR-142a-5p	mmu_circRNA019220
mmu-miR-142a-5p	mmu_circRNA012095
mmu-miR-142a-5p	mmu_circRNA001517
mmu-miR-142a-5p	mmu_circRNA030642
mmu-miR-142a-5p	mmu_circRNA015548
mmu-miR-142a-5p	mmu_circRNA020383
mmu-miR-142a-5p	TCONS_00037298
mmu-miR-142a-5p	TCONS_00050008
mmu-miR-142a-5p	TCONS_00142698
mmu-miR-142a-5p	TCONS_00085886|Col11a1
mmu-miR-142a-5p	TCONS_00037955|Ctla2a
mmu-miR-142a-5p	TCONS_00140952|Nrg1
mmu-miR-142a-5p	TCONS_00140953|Nrg1
mmu-miR-142a-5p	TCONS_00007230|Myl1
mmu-miR-142a-5p	TCONS_00093155|Pappa
mmu-miR-142a-5p	TCONS_00140947|Nrg1
mmu-miR-142a-5p	TCONS_00009989|Fmo2
mmu-miR-142a-5p	TCONS_00009651|Gm5532
mmu-miR-150-5p	mmu_circRNA011879
mmu-miR-150-5p	mmu_circRNA006197
mmu-miR-150-5p	mmu_circRNA016563
mmu-miR-150-5p	mmu_circRNA018173
mmu-miR-150-5p	mmu_circRNA012504
mmu-miR-150-5p	mmu_circRNA005310
mmu-miR-150-5p	mmu_circRNA023302
mmu-miR-150-5p	mmu_circRNA002499
mmu-miR-150-5p	mmu_circRNA005915
mmu-miR-150-5p	mmu_circRNA008958
mmu-miR-150-5p	mmu_circRNA012095
mmu-miR-150-5p	mmu_circRNA006656
mmu-miR-150-5p	mmu_circRNA001769
mmu-miR-150-5p	mmu_circRNA011211
mmu-miR-150-5p	mmu_circRNA030642
mmu-miR-150-5p	mmu_circRNA011161
mmu-miR-150-5p	mmu_circRNA008957
mmu-miR-150-5p	mmu_circRNA001988
mmu-miR-150-5p	mmu_circRNA017554
mmu-miR-150-5p	mmu_circRNA002931
mmu-miR-150-5p	mmu_circRNA018575
mmu-miR-150-5p	mmu_circRNA022709
mmu-miR-150-5p	mmu_circRNA028634
mmu-miR-150-5p	mmu_circRNA019220
mmu-miR-150-5p	TCONS_00006973
mmu-miR-150-5p	TCONS_00007389
mmu-miR-150-5p	TCONS_00041236|Clu
mmu-miR-150-5p	TCONS_00051364|Fstl1
mmu-miR-150-5p	TCONS_00009339|Cfh
mmu-miR-150-5p	TCONS_00019874|Per1
mmu-miR-150-5p	TCONS_00154511|Pak3
mmu-miR-150-5p	TCONS_00019873|Per1
mmu-miR-150-5p	TCONS_00148685|AW551984
mmu-miR-150-5p	TCONS_00146250|Ctsh
mmu-miR-150-5p	TCONS_00154513|Pak3
mmu-miR-150-5p	TCONS_00019876|Per1
mmu-miR-150-5p	TCONS_00154504|Pak3
mmu-miR-150-5p	TCONS_00041891|Itgbl1
mmu-miR-150-5p	TCONS_00154514|Pak3
mmu-miR-150-5p	TCONS_00154512|Pak3
mmu-miR-150-5p	TCONS_00132388|Bax
mmu-miR-150-5p	TCONS_00122838|Mgp
mmu-miR-150-5p	TCONS_00103423|Sod3
mmu-miR-150-5p	TCONS_00148687|AW551984
mmu-miR-150-5p	TCONS_00154159|Srpx2
mmu-miR-150-5p	TCONS_00154507|Pak3
mmu-miR-150-5p	TCONS_00122836|Art4
mmu-miR-150-5p	TCONS_00008726|Cd55
mmu-miR-150-5p	TCONS_00089380|Tuft1
mmu-miR-150-5p	TCONS_00010879|Ephx1
mmu-miR-150-5p	TCONS_00002620|Mlph
mmu-miR-150-5p	TCONS_00010883|Ephx1
mmu-miR-150-5p	TCONS_00010882|Ephx1
mmu-miR-181b-1-3p	mmu_circRNA008328
mmu-miR-181b-1-3p	mmu_circRNA017554
mmu-miR-181b-1-3p	mmu_circRNA017914
mmu-miR-181b-1-3p	mmu_circRNA006197
mmu-miR-181b-1-3p	mmu_circRNA002931
mmu-miR-181b-1-3p	mmu_circRNA009575
mmu-miR-181b-1-3p	mmu_circRNA016709
mmu-miR-181b-1-3p	mmu_circRNA028506
mmu-miR-181b-1-3p	mmu_circRNA030642
mmu-miR-181b-1-3p	mmu_circRNA011300
mmu-miR-181b-1-3p	mmu_circRNA012504
mmu-miR-181b-1-3p	mmu_circRNA012095
mmu-miR-181b-1-3p	mmu_circRNA005310
mmu-miR-181b-1-3p	mmu_circRNA003943
mmu-miR-181b-1-3p	mmu_circRNA001093
mmu-miR-181b-1-3p	mmu_circRNA022957
mmu-miR-181b-1-3p	mmu_circRNA002453
mmu-miR-181b-1-3p	mmu_circRNA005144
mmu-miR-181b-1-3p	mmu_circRNA030695
mmu-miR-181b-1-3p	mmu_circRNA016608
mmu-miR-181b-1-3p	mmu_circRNA020129
mmu-miR-181b-1-3p	TCONS_00118262
mmu-miR-181b-1-3p	TCONS_00136101
mmu-miR-181b-1-3p	TCONS_00007233|Myl1
mmu-miR-181b-1-3p	TCONS_00103984|Rasl11b
mmu-miR-181b-1-3p	TCONS_00152624|Gria3
mmu-miR-181b-1-3p	TCONS_00027745|Sost
mmu-miR-181b-1-3p	TCONS_00002619|Mlph
mmu-miR-181b-1-3p	TCONS_00079650|Prrg4
mmu-miR-181b-1-3p	TCONS_00116041|Tgfa
mmu-miR-181b-1-3p	TCONS_00091233|Cyr61
mmu-miR-181b-1-3p	TCONS_00118508|Pdk4
mmu-miR-181b-1-3p	TCONS_00137882|Enpp6
mmu-miR-181b-1-3p	TCONS_00110159|Rasgef1b
mmu-miR-181b-1-3p	TCONS_00122836|Art4
mmu-miR-181b-1-3p	TCONS_00081120|Ninl
mmu-miR-181b-1-3p	TCONS_00073016|Thbs1
mmu-miR-181b-1-3p	TCONS_00008728|Cd55
mmu-miR-181b-1-3p	TCONS_00152621|Gria3
mmu-miR-181b-1-3p	TCONS_00110345|Slc10a6
mmu-miR-182-5p	mmu_circRNA018594
mmu-miR-182-5p	mmu_circRNA016433
mmu-miR-182-5p	mmu_circRNA028634
mmu-miR-182-5p	mmu_circRNA028526
mmu-miR-182-5p	mmu_circRNA027259
mmu-miR-182-5p	mmu_circRNA009814
mmu-miR-182-5p	mmu_circRNA021380
mmu-miR-182-5p	mmu_circRNA027261
mmu-miR-182-5p	mmu_circRNA019895
mmu-miR-182-5p	mmu_circRNA005310
mmu-miR-182-5p	mmu_circRNA016608
mmu-miR-182-5p	mmu_circRNA022472
mmu-miR-182-5p	mmu_circRNA012504
mmu-miR-182-5p	mmu_circRNA001887
mmu-miR-182-5p	mmu_circRNA020725
mmu-miR-182-5p	mmu_circRNA006197
mmu-miR-182-5p	mmu_circRNA030642
mmu-miR-182-5p	mmu_circRNA024631
mmu-miR-182-5p	TCONS_00119346
mmu-miR-182-5p	TCONS_00154118
mmu-miR-182-5p	TCONS_00157456
mmu-miR-182-5p	TCONS_00101248
mmu-miR-182-5p	TCONS_00091763
mmu-miR-182-5p	TCONS_00055392
mmu-miR-182-5p	TCONS_00118147
mmu-miR-182-5p	TCONS_00035931
mmu-miR-182-5p	TCONS_00131225
mmu-miR-182-5p	TCONS_00159909
mmu-miR-182-5p	TCONS_00016585|Nuak1
mmu-miR-182-5p	TCONS_00007233|Myl1
mmu-miR-182-5p	TCONS_00087343|Gyg
mmu-miR-182-5p	TCONS_00105120|Gm15446
mmu-miR-182-5p	TCONS_00152624|Gria3
mmu-miR-182-5p	TCONS_00073014|Thbs1
mmu-miR-182-5p	TCONS_00028079|Cyb561
mmu-miR-182-5p	TCONS_00009987|Fmo2
mmu-miR-182-5p	TCONS_00009333|Cfh
mmu-miR-182-5p	TCONS_00113097|Hsph1
mmu-miR-182-5p	TCONS_00140961|Nrg1
mmu-miR-182-5p	TCONS_00008722|Gm15675
mmu-miR-182-5p	TCONS_00140959|Nrg1
mmu-miR-182-5p	TCONS_00080677|Adam33
mmu-miR-182-5p	TCONS_00009988|Fmo2
mmu-miR-182-5p	TCONS_00130088|Zim1
mmu-miR-182-5p	TCONS_00140966|Nrg1
mmu-miR-182-5p	TCONS_00150158|Col12a1
mmu-miR-182-5p	TCONS_00009336|Cfh
mmu-miR-182-5p	TCONS_00009982|Fmo2
mmu-miR-182-5p	TCONS_00140960|Nrg1
mmu-miR-182-5p	TCONS_00087345|Gyg
mmu-miR-182-5p	TCONS_00009337|Cfh
mmu-miR-182-5p	TCONS_00009334|Cfh
mmu-miR-182-5p	TCONS_00152621|Gria3
mmu-miR-182-5p	TCONS_00062919|Pmaip1
mmu-miR-182-5p	TCONS_00154158|Srpx2
mmu-miR-183-5p	mmu_circRNA018826
mmu-miR-183-5p	mmu_circRNA024631
mmu-miR-183-5p	mmu_circRNA020129
mmu-miR-183-5p	mmu_circRNA015548
mmu-miR-183-5p	mmu_circRNA012095
mmu-miR-183-5p	mmu_circRNA016563
mmu-miR-183-5p	mmu_circRNA019220
mmu-miR-183-5p	mmu_circRNA011981
mmu-miR-183-5p	mmu_circRNA026195
mmu-miR-183-5p	mmu_circRNA014176
mmu-miR-183-5p	mmu_circRNA024353
mmu-miR-183-5p	mmu_circRNA006140
mmu-miR-183-5p	mmu_circRNA021380
mmu-miR-183-5p	mmu_circRNA016389
mmu-miR-183-5p	mmu_circRNA018594
mmu-miR-183-5p	mmu_circRNA009519
mmu-miR-183-5p	mmu_circRNA016816
mmu-miR-183-5p	mmu_circRNA016608
mmu-miR-183-5p	mmu_circRNA002070
mmu-miR-183-5p	mmu_circRNA001988
mmu-miR-183-5p	mmu_circRNA017620
mmu-miR-183-5p	mmu_circRNA009814
mmu-miR-183-5p	mmu_circRNA031173
mmu-miR-183-5p	TCONS_00092163
mmu-miR-183-5p	TCONS_00007232|Myl1
mmu-miR-183-5p	TCONS_00017779|Lif
mmu-miR-183-5p	TCONS_00140946|Nrg1
mmu-miR-183-5p	TCONS_00003801|Kcnt2
mmu-miR-183-5p	TCONS_00003797|Kcnt2
mmu-miR-183-5p	TCONS_00140947|Nrg1
mmu-miR-183-5p	TCONS_00017778|Lif
mmu-miR-196a-5p	mmu_circRNA026195
mmu-miR-196a-5p	mmu_circRNA017914
mmu-miR-196a-5p	mmu_circRNA004323
mmu-miR-196a-5p	mmu_circRNA014176
mmu-miR-196a-5p	mmu_circRNA004922
mmu-miR-196a-5p	mmu_circRNA015454
mmu-miR-196a-5p	mmu_circRNA020725
mmu-miR-196a-5p	mmu_circRNA022709
mmu-miR-196a-5p	mmu_circRNA006197
mmu-miR-196a-5p	TCONS_00155552
mmu-miR-196a-5p	TCONS_00092163
mmu-miR-196a-5p	TCONS_00082847|Cp
mmu-miR-196a-5p	TCONS_00082839|Cp
mmu-miR-196a-5p	TCONS_00144248|Adamts8
mmu-miR-196a-5p	TCONS_00113656|Ptprz1
mmu-miR-196a-5p	TCONS_00008722|Gm15675
mmu-miR-196a-5p	TCONS_00014951|Adgrg6
mmu-miR-196a-5p	TCONS_00082846|Cp
mmu-miR-196a-5p	TCONS_00049197|Adamts20
mmu-miR-196a-5p	TCONS_00079650|Prrg4
mmu-miR-196a-5p	TCONS_00126253|Snrpa1
mmu-miR-196a-5p	TCONS_00133978|Prss23
mmu-miR-196a-5p	TCONS_00082848|Cp
mmu-miR-196a-5p	TCONS_00033238|Ltbp2
mmu-miR-196a-5p	TCONS_00113098|Hsph1
mmu-miR-196a-5p	TCONS_00065860|Aldh1a1
mmu-miR-200a-5p	mmu_circRNA002173
mmu-miR-200a-5p	mmu_circRNA012887
mmu-miR-200a-5p	mmu_circRNA014176
mmu-miR-200a-5p	mmu_circRNA011161
mmu-miR-200a-5p	mmu_circRNA001988
mmu-miR-200a-5p	mmu_circRNA026203
mmu-miR-200a-5p	mmu_circRNA030642
mmu-miR-200a-5p	mmu_circRNA022472
mmu-miR-200a-5p	mmu_circRNA014249
mmu-miR-200a-5p	mmu_circRNA005915
mmu-miR-200a-5p	mmu_circRNA002499
mmu-miR-200a-5p	mmu_circRNA024353
mmu-miR-200a-5p	mmu_circRNA022709
mmu-miR-200a-5p	mmu_circRNA002931
mmu-miR-200a-5p	mmu_circRNA019895
mmu-miR-200a-5p	mmu_circRNA002453
mmu-miR-200a-5p	mmu_circRNA011879
mmu-miR-200a-5p	TCONS_00085374
mmu-miR-200a-5p	TCONS_00045659
mmu-miR-200a-5p	TCONS_00101016
mmu-miR-200a-5p	TCONS_00011830|Sgk1
mmu-miR-200a-5p	TCONS_00011829|Sgk1
mmu-miR-200a-5p	TCONS_00135499|Sult1a1
mmu-miR-200a-5p	TCONS_00011827|Sgk1
mmu-miR-200a-5p	TCONS_00086737|Col24a1
mmu-miR-200a-5p	TCONS_00011828|Sgk1
mmu-miR-200a-5p	TCONS_00135498|Sult1a1
mmu-miR-200a-5p	TCONS_00011818|Sgk1
mmu-miR-200a-5p	TCONS_00002620|Mlph
mmu-miR-200b-3p	mmu_circRNA004644
mmu-miR-200b-3p	mmu_circRNA015548
mmu-miR-200b-3p	mmu_circRNA027261
mmu-miR-200b-3p	mmu_circRNA001517
mmu-miR-200b-3p	mmu_circRNA002931
mmu-miR-200b-3p	mmu_circRNA005915
mmu-miR-200b-3p	mmu_circRNA009519
mmu-miR-200b-3p	mmu_circRNA001988
mmu-miR-200b-3p	mmu_circRNA021380
mmu-miR-200b-3p	mmu_circRNA013286
mmu-miR-200b-3p	mmu_circRNA027608
mmu-miR-200b-3p	mmu_circRNA007396
mmu-miR-200b-3p	mmu_circRNA012887
mmu-miR-200b-3p	mmu_circRNA001769
mmu-miR-200b-3p	mmu_circRNA006197
mmu-miR-200b-3p	mmu_circRNA027259
mmu-miR-200b-3p	mmu_circRNA011211
mmu-miR-200b-3p	mmu_circRNA030642
mmu-miR-200b-3p	mmu_circRNA018826
mmu-miR-200b-3p	mmu_circRNA019120
mmu-miR-200b-3p	mmu_circRNA002691
mmu-miR-200b-3p	mmu_circRNA002499
mmu-miR-200b-3p	mmu_circRNA020794
mmu-miR-200b-3p	TCONS_00157456
mmu-miR-200b-3p	TCONS_00095911|Epha2
mmu-miR-200b-3p	TCONS_00085883|Col11a1
mmu-miR-200b-3p	TCONS_00150154|Col12a1
mmu-miR-200b-3p	TCONS_00122837|Mgp
mmu-miR-200b-3p	TCONS_00144248|Adamts8
mmu-miR-200b-3p	TCONS_00118508|Pdk4
mmu-miR-200b-3p	TCONS_00086505|Emcn
mmu-miR-200b-3p	TCONS_00050408|Cebpd
mmu-miR-200b-3p	TCONS_00113095|Hsph1
mmu-miR-200b-3p	TCONS_00140947|Nrg1
mmu-miR-200b-3p	TCONS_00082841|Cp
mmu-miR-200b-3p	TCONS_00140945|Nrg1
mmu-miR-200b-3p	TCONS_00004342|Slc19a2
mmu-miR-200b-3p	TCONS_00137942|Gpm6a
mmu-miR-200b-3p	TCONS_00140946|Nrg1
mmu-miR-200c-3p	mmu_circRNA030642
mmu-miR-200c-3p	mmu_circRNA002931
mmu-miR-200c-3p	mmu_circRNA013286
mmu-miR-200c-3p	mmu_circRNA006197
mmu-miR-200c-3p	mmu_circRNA001988
mmu-miR-200c-3p	mmu_circRNA012887
mmu-miR-200c-3p	mmu_circRNA004644
mmu-miR-200c-3p	mmu_circRNA018826
mmu-miR-200c-3p	mmu_circRNA027259
mmu-miR-200c-3p	mmu_circRNA027261
mmu-miR-200c-3p	mmu_circRNA011211
mmu-miR-200c-3p	mmu_circRNA001517
mmu-miR-200c-3p	mmu_circRNA021380
mmu-miR-200c-3p	mmu_circRNA009519
mmu-miR-200c-3p	mmu_circRNA019120
mmu-miR-200c-3p	mmu_circRNA020794
mmu-miR-200c-3p	mmu_circRNA007396
mmu-miR-200c-3p	mmu_circRNA015548
mmu-miR-200c-3p	mmu_circRNA027608
mmu-miR-200c-3p	mmu_circRNA002691
mmu-miR-200c-3p	mmu_circRNA002499
mmu-miR-200c-3p	mmu_circRNA001769
mmu-miR-200c-3p	mmu_circRNA005915
mmu-miR-200c-3p	TCONS_00157456
mmu-miR-200c-3p	TCONS_00045659
mmu-miR-200c-3p	TCONS_00140947|Nrg1
mmu-miR-200c-3p	TCONS_00137942|Gpm6a
mmu-miR-200c-3p	TCONS_00122837|Mgp
mmu-miR-200c-3p	TCONS_00144248|Adamts8
mmu-miR-200c-3p	TCONS_00095911|Epha2
mmu-miR-200c-3p	TCONS_00140945|Nrg1
mmu-miR-200c-3p	TCONS_00004342|Slc19a2
mmu-miR-200c-3p	TCONS_00085883|Col11a1
mmu-miR-200c-3p	TCONS_00140946|Nrg1
mmu-miR-200c-3p	TCONS_00118508|Pdk4
mmu-miR-200c-3p	TCONS_00082841|Cp
mmu-miR-200c-3p	TCONS_00086505|Emcn
mmu-miR-200c-3p	TCONS_00150154|Col12a1
mmu-miR-200c-3p	TCONS_00113095|Hsph1
mmu-miR-200c-3p	TCONS_00050408|Cebpd
mmu-miR-205-3p	mmu_circRNA027608
mmu-miR-205-3p	mmu_circRNA011211
mmu-miR-205-3p	mmu_circRNA014176
mmu-miR-205-3p	mmu_circRNA004323
mmu-miR-205-3p	mmu_circRNA006197
mmu-miR-205-3p	mmu_circRNA012095
mmu-miR-205-3p	mmu_circRNA004644
mmu-miR-205-3p	mmu_circRNA017554
mmu-miR-205-3p	mmu_circRNA001769
mmu-miR-205-3p	mmu_circRNA030642
mmu-miR-205-3p	mmu_circRNA002313
mmu-miR-205-3p	mmu_circRNA002499
mmu-miR-205-3p	mmu_circRNA018575
mmu-miR-205-3p	mmu_circRNA026203
mmu-miR-205-3p	mmu_circRNA004086
mmu-miR-205-3p	mmu_circRNA021380
mmu-miR-205-3p	mmu_circRNA011879
mmu-miR-205-3p	mmu_circRNA021708
mmu-miR-205-3p	TCONS_00035371
mmu-miR-205-3p	TCONS_00118147
mmu-miR-205-3p	TCONS_00123206
mmu-miR-205-3p	TCONS_00091763
mmu-miR-205-3p	TCONS_00157456
mmu-miR-205-3p	TCONS_00104601
mmu-miR-205-3p	TCONS_00035597
mmu-miR-205-3p	TCONS_00037975
mmu-miR-205-3p	TCONS_00118146
mmu-miR-205-3p	TCONS_00101248
mmu-miR-205-3p	TCONS_00035931
mmu-miR-205-3p	TCONS_00142569
mmu-miR-205-3p	TCONS_00035370
mmu-miR-205-3p	TCONS_00101016
mmu-miR-205-3p	TCONS_00000441
mmu-miR-205-3p	TCONS_00038106
mmu-miR-205-3p	TCONS_00080675|Adam33
mmu-miR-205-3p	TCONS_00080674|Adam33
mmu-miR-205-3p	TCONS_00011834|Sgk1
mmu-miR-205-3p	TCONS_00014950|Adgrg6
mmu-miR-205-3p	TCONS_00113656|Ptprz1
mmu-miR-205-3p	TCONS_00146246|Ctsh
mmu-miR-205-3p	TCONS_00146251|Ctsh
mmu-miR-205-3p	TCONS_00146248|Ctsh
mmu-miR-205-3p	TCONS_00086736|Col24a1
mmu-miR-205-3p	TCONS_00146250|Ctsh
mmu-miR-205-3p	TCONS_00146253|Ctsh
mmu-miR-205-3p	TCONS_00113098|Hsph1
mmu-miR-205-3p	TCONS_00152619|Gria3
mmu-miR-205-3p	TCONS_00146245|Ctsh
mmu-miR-205-3p	TCONS_00086741|Col24a1
mmu-miR-205-3p	TCONS_00009651|Gm5532
mmu-miR-205-3p	TCONS_00118605|Thsd7a
mmu-miR-205-3p	TCONS_00146249|Ctsh
mmu-miR-205-3p	TCONS_00022375|Ace
mmu-miR-205-5p	mmu_circRNA026062
mmu-miR-205-5p	mmu_circRNA026195
mmu-miR-205-5p	mmu_circRNA030642
mmu-miR-205-5p	mmu_circRNA031173
mmu-miR-205-5p	mmu_circRNA006656
mmu-miR-205-5p	mmu_circRNA001769
mmu-miR-205-5p	mmu_circRNA021380
mmu-miR-205-5p	mmu_circRNA015454
mmu-miR-205-5p	mmu_circRNA012095
mmu-miR-205-5p	mmu_circRNA018594
mmu-miR-205-5p	mmu_circRNA018826
mmu-miR-205-5p	mmu_circRNA029180
mmu-miR-205-5p	mmu_circRNA001988
mmu-miR-205-5p	mmu_circRNA019895
mmu-miR-205-5p	mmu_circRNA016838
mmu-miR-205-5p	mmu_circRNA011300
mmu-miR-205-5p	mmu_circRNA027608
mmu-miR-205-5p	mmu_circRNA016828
mmu-miR-205-5p	mmu_circRNA012504
mmu-miR-205-5p	mmu_circRNA006197
mmu-miR-205-5p	mmu_circRNA018173
mmu-miR-205-5p	mmu_circRNA002691
mmu-miR-205-5p	mmu_circRNA011879
mmu-miR-205-5p	mmu_circRNA014176
mmu-miR-205-5p	mmu_circRNA022472
mmu-miR-205-5p	TCONS_00087327
mmu-miR-205-5p	TCONS_00155552
mmu-miR-205-5p	TCONS_00079621
mmu-miR-205-5p	TCONS_00113653|Ptprz1
mmu-miR-205-5p	TCONS_00116040|Tgfa
mmu-miR-205-5p	TCONS_00104656|Anxa3
mmu-miR-205-5p	TCONS_00014951|Adgrg6
mmu-miR-205-5p	TCONS_00104655|Anxa3
mmu-miR-205-5p	TCONS_00007229|Myl1
mmu-miR-205-5p	TCONS_00045649|Pvt1
mmu-miR-205-5p	TCONS_00044536|Kctd12
mmu-miR-205-5p	TCONS_00104664|Anxa3
mmu-miR-205-5p	TCONS_00104660|Anxa3
mmu-miR-205-5p	TCONS_00095909|Epha2
mmu-miR-205-5p	TCONS_00085886|Col11a1
mmu-miR-205-5p	TCONS_00142869|Cdh11
mmu-miR-205-5p	TCONS_00144114|Cnn1
mmu-miR-205-5p	TCONS_00070599|Hmcn2
mmu-miR-205-5p	TCONS_00137882|Enpp6
mmu-miR-205-5p	TCONS_00135499|Sult1a1
mmu-miR-205-5p	TCONS_00003796|Kcnt2
mmu-miR-205-5p	TCONS_00137883|Enpp6
mmu-miR-205-5p	TCONS_00045661|Pvt1
mmu-miR-205-5p	TCONS_00135498|Sult1a1
mmu-miR-205-5p	TCONS_00104662|Anxa3
mmu-miR-205-5p	TCONS_00090656|Ndst3
mmu-miR-205-5p	TCONS_00049628|Krt80
mmu-miR-205-5p	TCONS_00054143|Col8a1
mmu-miR-205-5p	TCONS_00009984|Fmo2
mmu-miR-205-5p	TCONS_00146443|Rbp1
mmu-miR-205-5p	TCONS_00007230|Myl1
mmu-miR-206-3p	mmu_circRNA022611
mmu-miR-206-3p	mmu_circRNA016828
mmu-miR-206-3p	mmu_circRNA002070
mmu-miR-206-3p	mmu_circRNA002931
mmu-miR-206-3p	mmu_circRNA022472
mmu-miR-206-3p	mmu_circRNA024631
mmu-miR-206-3p	mmu_circRNA006140
mmu-miR-206-3p	TCONS_00107681
mmu-miR-206-3p	TCONS_00092163
mmu-miR-206-3p	TCONS_00058205
mmu-miR-206-3p	TCONS_00116347|Fbln2
mmu-miR-206-3p	TCONS_00116346|Fbln2
mmu-miR-206-3p	TCONS_00113652|Ptprz1
mmu-miR-206-3p	TCONS_00003329|Thsd7b
mmu-miR-206-3p	TCONS_00116354|Fbln2
mmu-miR-206-3p	TCONS_00140826|Adam32
mmu-miR-206-3p	TCONS_00031579|Mirg
mmu-miR-206-3p	TCONS_00011823|Sgk1
mmu-miR-206-3p	TCONS_00130088|Zim1
mmu-miR-206-3p	TCONS_00003796|Kcnt2
mmu-miR-206-3p	TCONS_00003330|Thsd7b
mmu-miR-206-3p	TCONS_00033520|Fbln5
mmu-miR-206-3p	TCONS_00086503|Emcn
mmu-miR-20b-3p	mmu_circRNA014422
mmu-miR-20b-3p	mmu_circRNA001988
mmu-miR-20b-3p	mmu_circRNA018826
mmu-miR-20b-3p	mmu_circRNA013599
mmu-miR-20b-3p	mmu_circRNA012887
mmu-miR-20b-3p	mmu_circRNA011981
mmu-miR-20b-3p	mmu_circRNA003943
mmu-miR-20b-3p	mmu_circRNA028634
mmu-miR-20b-3p	mmu_circRNA006909
mmu-miR-20b-3p	mmu_circRNA013286
mmu-miR-20b-3p	mmu_circRNA026260
mmu-miR-20b-3p	mmu_circRNA028111
mmu-miR-20b-3p	mmu_circRNA029226
mmu-miR-20b-3p	mmu_circRNA016608
mmu-miR-20b-3p	mmu_circRNA006656
mmu-miR-20b-3p	mmu_circRNA022709
mmu-miR-20b-3p	mmu_circRNA020725
mmu-miR-20b-3p	mmu_circRNA022472
mmu-miR-20b-3p	mmu_circRNA030695
mmu-miR-20b-3p	mmu_circRNA002453
mmu-miR-20b-3p	TCONS_00065032
mmu-miR-20b-3p	TCONS_00076067|Proser2
mmu-miR-20b-3p	TCONS_00133282|4833412C05Rik
mmu-miR-20b-3p	TCONS_00081121|Ninl
mmu-miR-20b-3p	TCONS_00065860|Aldh1a1
mmu-miR-20b-3p	TCONS_00019543|Mfap4
mmu-miR-20b-3p	TCONS_00088154|Tm4sf1
mmu-miR-20b-3p	TCONS_00113102|Hsph1
mmu-miR-20b-3p	TCONS_00140840|Adam9
mmu-miR-20b-3p	TCONS_00057882|Ehd3
mmu-miR-20b-3p	TCONS_00085886|Col11a1
mmu-miR-20b-3p	TCONS_00135499|Sult1a1
mmu-miR-20b-3p	TCONS_00011899|Ctgf
mmu-miR-20b-3p	TCONS_00080684|Adam33
mmu-miR-20b-3p	TCONS_00082842|Cp
mmu-miR-20b-3p	TCONS_00113096|Hsph1
mmu-miR-20b-3p	TCONS_00113093|Hsph1
mmu-miR-20b-3p	TCONS_00142091|Gdf15
mmu-miR-20b-3p	TCONS_00146251|Ctsh
mmu-miR-20b-3p	TCONS_00142089|Gdf15
mmu-miR-20b-3p	TCONS_00090656|Ndst3
mmu-miR-20b-3p	TCONS_00113652|Ptprz1
mmu-miR-20b-3p	TCONS_00118607|Thsd7a
mmu-miR-20b-3p	TCONS_00019546|Mfap4
mmu-miR-20b-3p	TCONS_00041892|Itgbl1
mmu-miR-20b-3p	TCONS_00146250|Ctsh
mmu-miR-20b-3p	TCONS_00082841|Cp
mmu-miR-20b-3p	TCONS_00079746|Ano3
mmu-miR-20b-3p	TCONS_00037226|Mylk4
mmu-miR-20b-3p	TCONS_00118603|Thsd7a
mmu-miR-20b-3p	TCONS_00082835|Cp
mmu-miR-20b-3p	TCONS_00003785|Kcnt2
mmu-miR-20b-3p	TCONS_00113654|Ptprz1
mmu-miR-20b-3p	TCONS_00008726|Cd55
mmu-miR-20b-3p	TCONS_00098460|Frem1
mmu-miR-20b-3p	TCONS_00009984|Fmo2
mmu-miR-20b-3p	TCONS_00150154|Col12a1
mmu-miR-20b-3p	TCONS_00146252|Ctsh
mmu-miR-20b-3p	TCONS_00064404|Arhgef37
mmu-miR-20b-3p	TCONS_00113095|Hsph1
mmu-miR-20b-3p	TCONS_00113103|Hsph1
mmu-miR-20b-3p	TCONS_00096506|Megf6
mmu-miR-20b-3p	TCONS_00049194|Adamts20
mmu-miR-20b-3p	TCONS_00146245|Ctsh
mmu-miR-20b-3p	TCONS_00011901|Ctgf
mmu-miR-20b-3p	TCONS_00081122|Ninl
mmu-miR-20b-3p	TCONS_00003787|Kcnt2
mmu-miR-20b-3p	TCONS_00135498|Sult1a1
mmu-miR-20b-3p	TCONS_00009651|Gm5532
mmu-miR-20b-3p	TCONS_00113101|Hsph1
mmu-miR-20b-3p	TCONS_00135501|Sult1a1
mmu-miR-20b-3p	TCONS_00146246|Ctsh
mmu-miR-20b-3p	TCONS_00150153|Col12a1
mmu-miR-20b-3p	TCONS_00150160|Col12a1
mmu-miR-219a-2-3p	mmu_circRNA026203
mmu-miR-219a-2-3p	mmu_circRNA017914
mmu-miR-219a-2-3p	mmu_circRNA009814
mmu-miR-219a-2-3p	mmu_circRNA026062
mmu-miR-219a-2-3p	mmu_circRNA028506
mmu-miR-219a-2-3p	mmu_circRNA002297
mmu-miR-219a-2-3p	TCONS_00141514
mmu-miR-219a-2-3p	TCONS_00099746
mmu-miR-219a-2-3p	TCONS_00087741
mmu-miR-219a-2-3p	TCONS_00150159|Col12a1
mmu-miR-219a-2-3p	TCONS_00071489|Xirp2
mmu-miR-219a-2-3p	TCONS_00150154|Col12a1
mmu-miR-219a-2-3p	TCONS_00071490|Xirp2
mmu-miR-219a-2-3p	TCONS_00156989|Eda2r
mmu-miR-219a-2-3p	TCONS_00009336|Cfh
mmu-miR-219a-2-3p	TCONS_00150158|Col12a1
mmu-miR-219a-2-3p	TCONS_00158195|Bmx
mmu-miR-219a-2-3p	TCONS_00065860|Aldh1a1
mmu-miR-219a-2-3p	TCONS_00008071|Kif1a
mmu-miR-221-3p	mmu_circRNA006392
mmu-miR-221-3p	mmu_circRNA021480
mmu-miR-221-3p	mmu_circRNA018962
mmu-miR-221-3p	mmu_circRNA006514
mmu-miR-221-3p	mmu_circRNA018316
mmu-miR-221-3p	mmu_circRNA012554
mmu-miR-221-3p	mmu_circRNA011615
mmu-miR-221-3p	mmu_circRNA024926
mmu-miR-221-3p	mmu_circRNA010934
mmu-miR-221-3p	mmu_circRNA027287
mmu-miR-221-3p	mmu_circRNA009128
mmu-miR-221-3p	mmu_circRNA002953
mmu-miR-221-3p	mmu_circRNA012532
mmu-miR-221-3p	mmu_circRNA004411
mmu-miR-221-3p	mmu_circRNA020554
mmu-miR-221-3p	mmu_circRNA004396
mmu-miR-221-3p	mmu_circRNA018235
mmu-miR-221-3p	mmu_circRNA009779
mmu-miR-221-3p	mmu_circRNA030597
mmu-miR-221-3p	mmu_circRNA006578
mmu-miR-221-3p	mmu_circRNA012530
mmu-miR-221-3p	mmu_circRNA012531
mmu-miR-221-3p	mmu_circRNA000029
mmu-miR-221-3p	mmu_circRNA001508
mmu-miR-221-3p	mmu_circRNA028623
mmu-miR-221-3p	mmu_circRNA031137
mmu-miR-221-3p	mmu_circRNA001509
mmu-miR-221-3p	mmu_circRNA004401
mmu-miR-221-3p	mmu_circRNA003596
mmu-miR-221-3p	mmu_circRNA011949
mmu-miR-221-3p	TCONS_00055411
mmu-miR-221-3p	TCONS_00058487
mmu-miR-221-3p	TCONS_00154195|Rpl36a
mmu-miR-221-3p	TCONS_00009236|Ptprc
mmu-miR-221-3p	TCONS_00110659|Gm10416
mmu-miR-221-3p	TCONS_00009242|Ptprc
mmu-miR-221-3p	TCONS_00095436|Stmn1
mmu-miR-221-3p	TCONS_00110918|Selplg
mmu-miR-221-3p	TCONS_00009244|Ptprc
mmu-miR-221-3p	TCONS_00042950|Sh2d4b
mmu-miR-221-3p	TCONS_00009238|Ptprc
mmu-miR-221-3p	TCONS_00078110|Ly75
mmu-miR-221-3p	TCONS_00136050|Mki67
mmu-miR-221-3p	TCONS_00004572|Arhgap30
mmu-miR-221-3p	TCONS_00095440|Stmn1
mmu-miR-221-3p	TCONS_00096861|Tox
mmu-miR-221-3p	TCONS_00009243|Ptprc
mmu-miR-221-3p	TCONS_00003671|Kif21b
mmu-miR-222-3p	mmu_circRNA009128
mmu-miR-222-3p	mmu_circRNA009779
mmu-miR-222-3p	mmu_circRNA004396
mmu-miR-222-3p	mmu_circRNA011615
mmu-miR-222-3p	mmu_circRNA031137
mmu-miR-222-3p	mmu_circRNA003596
mmu-miR-222-3p	mmu_circRNA018316
mmu-miR-222-3p	mmu_circRNA018962
mmu-miR-222-3p	mmu_circRNA002953
mmu-miR-222-3p	mmu_circRNA004401
mmu-miR-222-3p	mmu_circRNA024926
mmu-miR-222-3p	mmu_circRNA006514
mmu-miR-222-3p	mmu_circRNA001508
mmu-miR-222-3p	mmu_circRNA012554
mmu-miR-222-3p	mmu_circRNA006392
mmu-miR-222-3p	mmu_circRNA004411
mmu-miR-222-3p	mmu_circRNA010934
mmu-miR-222-3p	mmu_circRNA001509
mmu-miR-222-3p	mmu_circRNA022481
mmu-miR-222-3p	mmu_circRNA011949
mmu-miR-222-3p	mmu_circRNA028623
mmu-miR-222-3p	mmu_circRNA006578
mmu-miR-222-3p	mmu_circRNA030597
mmu-miR-222-3p	mmu_circRNA000029
mmu-miR-222-3p	mmu_circRNA021480
mmu-miR-222-3p	mmu_circRNA020554
mmu-miR-222-3p	TCONS_00055411
mmu-miR-222-3p	TCONS_00058487
mmu-miR-222-3p	TCONS_00136050|Mki67
mmu-miR-222-3p	TCONS_00003671|Kif21b
mmu-miR-222-3p	TCONS_00078110|Ly75
mmu-miR-222-3p	TCONS_00004572|Arhgap30
mmu-miR-222-3p	TCONS_00095440|Stmn1
mmu-miR-222-3p	TCONS_00042950|Sh2d4b
mmu-miR-222-3p	TCONS_00096861|Tox
mmu-miR-222-3p	TCONS_00095436|Stmn1
mmu-miR-222-3p	TCONS_00154195|Rpl36a
mmu-miR-222-3p	TCONS_00110659|Gm10416
mmu-miR-222-3p	TCONS_00110918|Selplg
mmu-miR-222-3p	TCONS_00009244|Ptprc
mmu-miR-329-3p	mmu_circRNA013609
mmu-miR-329-3p	mmu_circRNA016228
mmu-miR-329-3p	mmu_circRNA016999
mmu-miR-329-3p	mmu_circRNA002677
mmu-miR-329-3p	mmu_circRNA022882
mmu-miR-329-3p	mmu_circRNA001509
mmu-miR-329-3p	mmu_circRNA008092
mmu-miR-329-3p	mmu_circRNA000583
mmu-miR-329-3p	mmu_circRNA001508
mmu-miR-329-3p	mmu_circRNA011780
mmu-miR-329-3p	mmu_circRNA000097
mmu-miR-329-3p	mmu_circRNA016633
mmu-miR-329-3p	mmu_circRNA020502
mmu-miR-329-3p	mmu_circRNA024344
mmu-miR-329-3p	mmu_circRNA030597
mmu-miR-329-3p	mmu_circRNA018962
mmu-miR-329-3p	mmu_circRNA013370
mmu-miR-329-3p	mmu_circRNA012491
mmu-miR-329-3p	mmu_circRNA012715
mmu-miR-329-3p	mmu_circRNA029488
mmu-miR-329-3p	mmu_circRNA006578
mmu-miR-329-3p	mmu_circRNA029769
mmu-miR-329-3p	mmu_circRNA020830
mmu-miR-329-3p	mmu_circRNA001849
mmu-miR-329-3p	mmu_circRNA019487
mmu-miR-329-3p	mmu_circRNA017532
mmu-miR-329-3p	mmu_circRNA003062
mmu-miR-329-3p	mmu_circRNA012010
mmu-miR-329-3p	mmu_circRNA020554
mmu-miR-329-3p	mmu_circRNA007203
mmu-miR-329-3p	mmu_circRNA016516
mmu-miR-329-3p	TCONS_00110132
mmu-miR-329-3p	TCONS_00064637
mmu-miR-329-3p	TCONS_00003670|Kif21b
mmu-miR-329-3p	TCONS_00094870|Clspn
mmu-miR-329-3p	TCONS_00087945|Slc7a11
mmu-miR-329-3p	TCONS_00060592|Satb1
mmu-miR-329-3p	TCONS_00020273|Atp2a3
mmu-miR-329-3p	TCONS_00079608|D430041D05Rik
mmu-miR-329-3p	TCONS_00057558|Uhrf1
mmu-miR-329-3p	TCONS_00087947|Slc7a11
mmu-miR-329-3p	TCONS_00079611|D430041D05Rik
mmu-miR-329-3p	TCONS_00113337|Glcci1
mmu-miR-329-3p	TCONS_00087952|Slc7a11
mmu-miR-329-3p	TCONS_00009237|Ptprc
mmu-miR-329-3p	TCONS_00020270|Atp2a3
mmu-miR-329-3p	TCONS_00009238|Ptprc
mmu-miR-329-3p	TCONS_00057559|Uhrf1
mmu-miR-329-3p	TCONS_00020271|Atp2a3
mmu-miR-329-3p	TCONS_00024859|Gm12216
mmu-miR-329-3p	TCONS_00057555|Uhrf1
mmu-miR-329-3p	TCONS_00024860|Gm12216
mmu-miR-329-3p	TCONS_00057556|Uhrf1
mmu-miR-329-3p	TCONS_00027342|Arl5c
mmu-miR-329-3p	TCONS_00009236|Ptprc
mmu-miR-329-3p	TCONS_00020272|Atp2a3
mmu-miR-329-3p	TCONS_00061976|Camk4
mmu-miR-329-3p	TCONS_00079612|D430041D05Rik
mmu-miR-329-3p	TCONS_00087953|Slc7a11
mmu-miR-329-3p	TCONS_00003669|Kif21b
mmu-miR-329-3p	TCONS_00020269|Atp2a3
mmu-miR-329-3p	TCONS_00068926|Mirt1
mmu-miR-329-3p	TCONS_00060591|Satb1
mmu-miR-33-5p	mmu_circRNA005915
mmu-miR-33-5p	mmu_circRNA006140
mmu-miR-33-5p	mmu_circRNA001887
mmu-miR-33-5p	mmu_circRNA021380
mmu-miR-33-5p	mmu_circRNA026203
mmu-miR-33-5p	mmu_circRNA001517
mmu-miR-33-5p	mmu_circRNA009519
mmu-miR-33-5p	mmu_circRNA018173
mmu-miR-33-5p	mmu_circRNA015548
mmu-miR-33-5p	TCONS_00141514
mmu-miR-33-5p	TCONS_00083378|Spry1
mmu-miR-33-5p	TCONS_00156992|Eda2r
mmu-miR-33-5p	TCONS_00051369|Fstl1
mmu-miR-33-5p	TCONS_00051370|Fstl1
mmu-miR-33-5p	TCONS_00112149|Eln
mmu-miR-33-5p	TCONS_00033784|Rtl1
mmu-miR-33-5p	TCONS_00051364|Fstl1
mmu-miR-33-5p	TCONS_00083375|Spry1
mmu-miR-33-5p	TCONS_00041235|Clu
mmu-miR-33-5p	TCONS_00158197|Bmx
mmu-miR-33-5p	TCONS_00103423|Sod3
mmu-miR-33-5p	TCONS_00152620|Gria3
mmu-miR-33-5p	TCONS_00152623|Gria3
mmu-miR-33-5p	TCONS_00140966|Nrg1
mmu-miR-33-5p	TCONS_00083374|Spry1
mmu-miR-33-5p	TCONS_00088154|Tm4sf1
mmu-miR-33-5p	TCONS_00007232|Myl1
mmu-miR-33-5p	TCONS_00130088|Zim1
mmu-miR-33-5p	TCONS_00086757|Ddah1
mmu-miR-33-5p	TCONS_00113653|Ptprz1
mmu-miR-3470a	mmu_circRNA017541
mmu-miR-3470a	mmu_circRNA018575
mmu-miR-3470a	mmu_circRNA026195
mmu-miR-3470a	mmu_circRNA019220
mmu-miR-3470a	mmu_circRNA001093
mmu-miR-3470a	mmu_circRNA027261
mmu-miR-3470a	mmu_circRNA012504
mmu-miR-3470a	mmu_circRNA003171
mmu-miR-3470a	mmu_circRNA030642
mmu-miR-3470a	mmu_circRNA002070
mmu-miR-3470a	mmu_circRNA011879
mmu-miR-3470a	mmu_circRNA001887
mmu-miR-3470a	mmu_circRNA027259
mmu-miR-3470a	mmu_circRNA006197
mmu-miR-3470a	mmu_circRNA003943
mmu-miR-3470a	mmu_circRNA029358
mmu-miR-3470a	mmu_circRNA018594
mmu-miR-3470a	mmu_circRNA014249
mmu-miR-3470a	mmu_circRNA024062
mmu-miR-3470a	mmu_circRNA013599
mmu-miR-3470a	mmu_circRNA001988
mmu-miR-3470a	mmu_circRNA024353
mmu-miR-3470a	mmu_circRNA018173
mmu-miR-3470a	mmu_circRNA027608
mmu-miR-3470a	mmu_circRNA016608
mmu-miR-3470a	mmu_circRNA022472
mmu-miR-3470a	mmu_circRNA004086
mmu-miR-3470a	mmu_circRNA011981
mmu-miR-3470a	TCONS_00087741
mmu-miR-3470a	TCONS_00137811
mmu-miR-3470a	TCONS_00140968
mmu-miR-3470a	TCONS_00085374
mmu-miR-3470a	TCONS_00070224|Adamtsl2
mmu-miR-3470a	TCONS_00140955|Nrg1
mmu-miR-3470a	TCONS_00071489|Xirp2
mmu-miR-3470a	TCONS_00091207|Clca3a1
mmu-miR-3470a	TCONS_00103796|Uchl1
mmu-miR-3470a	TCONS_00132448|Ush1c
mmu-miR-3470a	TCONS_00014950|Adgrg6
mmu-miR-3470a	TCONS_00028010|Wnt9b
mmu-miR-3470a	TCONS_00140825|Adam32
mmu-miR-3470a	TCONS_00132447|Ush1c
mmu-miR-3470a	TCONS_00137942|Gpm6a
mmu-miR-3470a	TCONS_00103797|Uchl1
mmu-miR-3470a	TCONS_00070221|Adamtsl2
mmu-miR-3470a	TCONS_00103795|Uchl1
mmu-miR-3470a	TCONS_00049194|Adamts20
mmu-miR-3470a	TCONS_00091233|Cyr61
mmu-miR-3470a	TCONS_00071490|Xirp2
mmu-miR-3470a	TCONS_00002619|Mlph
mmu-miR-3470a	TCONS_00110160|Rasgef1b
mmu-miR-3470a	TCONS_00004421|Ildr2
mmu-miR-3470a	TCONS_00132445|Ush1c
mmu-miR-3470a	TCONS_00070219|Adamtsl2
mmu-miR-3470a	TCONS_00088154|Tm4sf1
mmu-miR-3470a	TCONS_00140945|Nrg1
mmu-miR-3470a	TCONS_00110159|Rasgef1b
mmu-miR-3470a	TCONS_00132446|Ush1c
mmu-miR-3470a	TCONS_00134500|Hbb-bs
mmu-miR-3470a	TCONS_00018908|Adamts2
mmu-miR-3470a	TCONS_00134499|Hbb-bs
mmu-miR-3470a	TCONS_00084216|Sfrp2
mmu-miR-3470a	TCONS_00088155|Tm4sf1
mmu-miR-3470a	TCONS_00132449|Ush1c
mmu-miR-3470a	TCONS_00027524|Krt19
mmu-miR-3470a	TCONS_00126253|Snrpa1
mmu-miR-3470a	TCONS_00062919|Pmaip1
mmu-miR-3470a	TCONS_00140961|Nrg1
mmu-miR-3470b	mmu_circRNA004407
mmu-miR-3470b	mmu_circRNA028111
mmu-miR-3470b	mmu_circRNA001093
mmu-miR-3470b	mmu_circRNA020129
mmu-miR-3470b	mmu_circRNA001769
mmu-miR-3470b	mmu_circRNA029180
mmu-miR-3470b	mmu_circRNA016828
mmu-miR-3470b	mmu_circRNA001887
mmu-miR-3470b	mmu_circRNA030695
mmu-miR-3470b	mmu_circRNA011349
mmu-miR-3470b	mmu_circRNA018575
mmu-miR-3470b	mmu_circRNA030642
mmu-miR-3470b	mmu_circRNA026260
mmu-miR-3470b	mmu_circRNA017554
mmu-miR-3470b	mmu_circRNA015548
mmu-miR-3470b	mmu_circRNA020383
mmu-miR-3470b	mmu_circRNA005310
mmu-miR-3470b	mmu_circRNA009814
mmu-miR-3470b	mmu_circRNA012095
mmu-miR-3470b	mmu_circRNA005915
mmu-miR-3470b	mmu_circRNA001988
mmu-miR-3470b	mmu_circRNA020794
mmu-miR-3470b	mmu_circRNA006909
mmu-miR-3470b	mmu_circRNA002691
mmu-miR-3470b	mmu_circRNA021380
mmu-miR-3470b	mmu_circRNA012504
mmu-miR-3470b	mmu_circRNA015454
mmu-miR-3470b	mmu_circRNA018826
mmu-miR-3470b	TCONS_00096286
mmu-miR-3470b	TCONS_00116447
mmu-miR-3470b	TCONS_00135499|Sult1a1
mmu-miR-3470b	TCONS_00081125|Ninl
mmu-miR-3470b	TCONS_00071988|Itgav
mmu-miR-3470b	TCONS_00103982|Rasl11b
mmu-miR-3470b	TCONS_00100809|Tmem82
mmu-miR-3470b	TCONS_00081126|Ninl
mmu-miR-3470b	TCONS_00116040|Tgfa
mmu-miR-3470b	TCONS_00113892|Cpa4
mmu-miR-3470b	TCONS_00100810|Tmem82
mmu-miR-3470b	TCONS_00089377|Tuft1
mmu-miR-3470b	TCONS_00089383|Tuft1
mmu-miR-3470b	TCONS_00079745|Ano3
mmu-miR-3470b	TCONS_00113099|Hsph1
mmu-miR-3470b	TCONS_00135498|Sult1a1
mmu-miR-3470b	TCONS_00045661|Pvt1
mmu-miR-3470b	TCONS_00113101|Hsph1
mmu-miR-3470b	TCONS_00045649|Pvt1
mmu-miR-3470b	TCONS_00081128|Ninl
mmu-miR-3470b	TCONS_00033241|Ltbp2
mmu-miR-34a-3p	mmu_circRNA018309
mmu-miR-34a-3p	mmu_circRNA003422
mmu-miR-34a-3p	mmu_circRNA022481
mmu-miR-34a-3p	mmu_circRNA020806
mmu-miR-34a-3p	mmu_circRNA003596
mmu-miR-34a-3p	mmu_circRNA012940
mmu-miR-34a-3p	mmu_circRNA011117
mmu-miR-34a-3p	mmu_circRNA016633
mmu-miR-34a-3p	mmu_circRNA028291
mmu-miR-34a-3p	mmu_circRNA018962
mmu-miR-34a-3p	mmu_circRNA012715
mmu-miR-34a-3p	mmu_circRNA000097
mmu-miR-34a-3p	mmu_circRNA022882
mmu-miR-34a-3p	mmu_circRNA028931
mmu-miR-34a-3p	mmu_circRNA008856
mmu-miR-34a-3p	mmu_circRNA020570
mmu-miR-34a-3p	mmu_circRNA006392
mmu-miR-34a-3p	mmu_circRNA024545
mmu-miR-34a-3p	mmu_circRNA008953
mmu-miR-34a-3p	TCONS_00096937
mmu-miR-34a-3p	TCONS_00043822|Dleu2
mmu-miR-34a-3p	TCONS_00009235|Ptprc
mmu-miR-34a-3p	TCONS_00043825|Dleu2
mmu-miR-34a-3p	TCONS_00128415|Prkcb
mmu-miR-34a-3p	TCONS_00128411|Prkcb
mmu-miR-34a-3p	TCONS_00086332|Lef1
mmu-miR-34a-3p	TCONS_00087948|Slc7a11
mmu-miR-34a-3p	TCONS_00139424|Cdh1
mmu-miR-34a-3p	TCONS_00026951|Hlf
mmu-miR-34a-3p	TCONS_00062532|Tnfaip8
mmu-miR-363-3p	mmu_circRNA030642
mmu-miR-363-3p	mmu_circRNA007396
mmu-miR-363-3p	mmu_circRNA001093
mmu-miR-363-3p	mmu_circRNA022472
mmu-miR-363-3p	mmu_circRNA027608
mmu-miR-363-3p	TCONS_00107681
mmu-miR-363-3p	TCONS_00071989|Itgav
mmu-miR-363-3p	TCONS_00153119|Bgn
mmu-miR-363-3p	TCONS_00017217|Mdm2
mmu-miR-363-3p	TCONS_00015069|Tcf21
mmu-miR-363-3p	TCONS_00074272|Syndig1
mmu-miR-363-3p	TCONS_00070224|Adamtsl2
mmu-miR-363-3p	TCONS_00007637|Ap1s3
mmu-miR-363-3p	TCONS_00070223|Adamtsl2
mmu-miR-363-3p	TCONS_00017222|Mdm2
mmu-miR-363-3p	TCONS_00066408|Pgam1
mmu-miR-363-3p	TCONS_00017212|Mdm2
mmu-miR-363-3p	TCONS_00007636|Ap1s3
mmu-miR-363-3p	TCONS_00017213|Mdm2
mmu-miR-363-3p	TCONS_00139062|Mmp2
mmu-miR-363-3p	TCONS_00074271|Syndig1
mmu-miR-363-3p	TCONS_00017214|Mdm2
mmu-miR-363-3p	TCONS_00071994|Itgav
mmu-miR-363-5p	mmu_circRNA020794
mmu-miR-363-5p	mmu_circRNA027654
mmu-miR-363-5p	mmu_circRNA002931
mmu-miR-363-5p	mmu_circRNA018575
mmu-miR-363-5p	mmu_circRNA004323
mmu-miR-363-5p	mmu_circRNA011211
mmu-miR-363-5p	mmu_circRNA022709
mmu-miR-363-5p	mmu_circRNA021708
mmu-miR-363-5p	mmu_circRNA031173
mmu-miR-363-5p	mmu_circRNA029226
mmu-miR-363-5p	mmu_circRNA014176
mmu-miR-363-5p	mmu_circRNA002499
mmu-miR-363-5p	mmu_circRNA022611
mmu-miR-363-5p	mmu_circRNA014249
mmu-miR-363-5p	mmu_circRNA016709
mmu-miR-363-5p	mmu_circRNA014422
mmu-miR-363-5p	mmu_circRNA024062
mmu-miR-363-5p	mmu_circRNA012887
mmu-miR-363-5p	mmu_circRNA006656
mmu-miR-363-5p	mmu_circRNA020129
mmu-miR-363-5p	mmu_circRNA002173
mmu-miR-363-5p	mmu_circRNA002297
mmu-miR-363-5p	mmu_circRNA018594
mmu-miR-363-5p	TCONS_00086507
mmu-miR-363-5p	TCONS_00098485
mmu-miR-363-5p	TCONS_00061454
mmu-miR-363-5p	TCONS_00105269
mmu-miR-363-5p	TCONS_00092163
mmu-miR-363-5p	TCONS_00156990|Eda2r
mmu-miR-363-5p	TCONS_00112149|Eln
mmu-miR-363-5p	TCONS_00007636|Ap1s3
mmu-miR-363-5p	TCONS_00156989|Eda2r
mmu-miR-363-5p	TCONS_00112150|Eln
mmu-miR-363-5p	TCONS_00156991|Eda2r
mmu-miR-363-5p	TCONS_00112148|Eln
mmu-miR-363-5p	TCONS_00140826|Adam32
mmu-miR-363-5p	TCONS_00117557|Vwf
mmu-miR-363-5p	TCONS_00003787|Kcnt2
mmu-miR-363-5p	TCONS_00156992|Eda2r
mmu-miR-363-5p	TCONS_00064404|Arhgef37
mmu-miR-363-5p	TCONS_00026622|Mmp28
mmu-miR-363-5p	TCONS_00082838|Cp
mmu-miR-363-5p	TCONS_00067122|Rhod
mmu-miR-383-5p	mmu_circRNA019925
mmu-miR-383-5p	mmu_circRNA018575
mmu-miR-383-5p	mmu_circRNA016608
mmu-miR-383-5p	mmu_circRNA024062
mmu-miR-383-5p	mmu_circRNA019924
mmu-miR-383-5p	mmu_circRNA004323
mmu-miR-383-5p	mmu_circRNA001988
mmu-miR-383-5p	mmu_circRNA002499
mmu-miR-383-5p	mmu_circRNA006197
mmu-miR-383-5p	mmu_circRNA012095
mmu-miR-383-5p	mmu_circRNA016838
mmu-miR-383-5p	mmu_circRNA028634
mmu-miR-383-5p	TCONS_00056788
mmu-miR-383-5p	TCONS_00110155|Rasgef1b
mmu-miR-383-5p	TCONS_00004341|Slc19a2
mmu-miR-383-5p	TCONS_00115143|Mmrn1
mmu-miR-383-5p	TCONS_00045661|Pvt1
mmu-miR-383-5p	TCONS_00110156|Rasgef1b
mmu-miR-383-5p	TCONS_00004340|Slc19a2
mmu-miR-383-5p	TCONS_00081128|Ninl
mmu-miR-383-5p	TCONS_00081126|Ninl
mmu-miR-383-5p	TCONS_00017214|Mdm2
mmu-miR-383-5p	TCONS_00105118|Gm15446
mmu-miR-383-5p	TCONS_00045649|Pvt1
mmu-miR-383-5p	TCONS_00051368|Fstl1
mmu-miR-383-5p	TCONS_00115142|Mmrn1
mmu-miR-429-3p	mmu_circRNA019120
mmu-miR-429-3p	mmu_circRNA020794
mmu-miR-429-3p	mmu_circRNA001988
mmu-miR-429-3p	mmu_circRNA002499
mmu-miR-429-3p	mmu_circRNA015548
mmu-miR-429-3p	mmu_circRNA011211
mmu-miR-429-3p	mmu_circRNA013286
mmu-miR-429-3p	mmu_circRNA001517
mmu-miR-429-3p	mmu_circRNA001769
mmu-miR-429-3p	mmu_circRNA002691
mmu-miR-429-3p	mmu_circRNA007396
mmu-miR-429-3p	mmu_circRNA021380
mmu-miR-429-3p	mmu_circRNA004644
mmu-miR-429-3p	mmu_circRNA009519
mmu-miR-429-3p	mmu_circRNA027261
mmu-miR-429-3p	mmu_circRNA027259
mmu-miR-429-3p	mmu_circRNA030642
mmu-miR-429-3p	mmu_circRNA012887
mmu-miR-429-3p	mmu_circRNA018826
mmu-miR-429-3p	mmu_circRNA006197
mmu-miR-429-3p	mmu_circRNA005915
mmu-miR-429-3p	mmu_circRNA027608
mmu-miR-429-3p	mmu_circRNA002931
mmu-miR-429-3p	TCONS_00157456
mmu-miR-429-3p	TCONS_00150154|Col12a1
mmu-miR-429-3p	TCONS_00140947|Nrg1
mmu-miR-429-3p	TCONS_00095911|Epha2
mmu-miR-429-3p	TCONS_00137942|Gpm6a
mmu-miR-429-3p	TCONS_00086505|Emcn
mmu-miR-429-3p	TCONS_00140946|Nrg1
mmu-miR-429-3p	TCONS_00122837|Mgp
mmu-miR-429-3p	TCONS_00140945|Nrg1
mmu-miR-429-3p	TCONS_00144248|Adamts8
mmu-miR-429-3p	TCONS_00004342|Slc19a2
mmu-miR-429-3p	TCONS_00113095|Hsph1
mmu-miR-429-3p	TCONS_00085883|Col11a1
mmu-miR-429-3p	TCONS_00082841|Cp
mmu-miR-429-3p	TCONS_00050408|Cebpd
mmu-miR-429-3p	TCONS_00118508|Pdk4
mmu-miR-470-5p	mmu_circRNA007418
mmu-miR-470-5p	mmu_circRNA002884
mmu-miR-470-5p	mmu_circRNA006908
mmu-miR-470-5p	mmu_circRNA012010
mmu-miR-470-5p	mmu_circRNA006668
mmu-miR-470-5p	mmu_circRNA012532
mmu-miR-470-5p	mmu_circRNA008856
mmu-miR-470-5p	mmu_circRNA025677
mmu-miR-470-5p	mmu_circRNA000097
mmu-miR-470-5p	mmu_circRNA002582
mmu-miR-470-5p	mmu_circRNA030597
mmu-miR-470-5p	mmu_circRNA024065
mmu-miR-470-5p	mmu_circRNA012563
mmu-miR-470-5p	mmu_circRNA012940
mmu-miR-470-5p	mmu_circRNA006578
mmu-miR-470-5p	mmu_circRNA007588
mmu-miR-470-5p	mmu_circRNA012531
mmu-miR-470-5p	mmu_circRNA029071
mmu-miR-470-5p	mmu_circRNA018962
mmu-miR-470-5p	mmu_circRNA016504
mmu-miR-470-5p	mmu_circRNA012009
mmu-miR-470-5p	mmu_circRNA002953
mmu-miR-470-5p	mmu_circRNA012554
mmu-miR-470-5p	mmu_circRNA008403
mmu-miR-470-5p	mmu_circRNA002883
mmu-miR-470-5p	mmu_circRNA006244
mmu-miR-470-5p	mmu_circRNA012530
mmu-miR-470-5p	mmu_circRNA009412
mmu-miR-470-5p	mmu_circRNA015783
mmu-miR-470-5p	mmu_circRNA002101
mmu-miR-470-5p	TCONS_00063524
mmu-miR-470-5p	TCONS_00074597|a
mmu-miR-470-5p	TCONS_00094863|Clspn
mmu-miR-470-5p	TCONS_00034576|Hist1h2bn
mmu-miR-470-5p	TCONS_00017988|Ikzf1
mmu-miR-470-5p	TCONS_00034568|Hist1h2bm
mmu-miR-470-5p	TCONS_00089899|Nr1h5
mmu-miR-470-5p	TCONS_00128693|AI467606
mmu-miR-470-5p	TCONS_00010443|Ly9
mmu-miR-470-5p	TCONS_00089896|Nr1h5
mmu-miR-470-5p	TCONS_00137985|Hmgb2
mmu-miR-470-5p	TCONS_00004570|Arhgap30
mmu-miR-470-5p	TCONS_00010444|Ly9
mmu-miR-470-5p	TCONS_00089897|Nr1h5
mmu-miR-470-5p	TCONS_00074596|a
mmu-miR-470-5p	TCONS_00034698|Hist1h1a
mmu-miR-470-5p	TCONS_00024301|Dock2
mmu-miR-470-5p	TCONS_00037016|Hist1h2bh
mmu-miR-470-5p	TCONS_00074588|a
mmu-miR-470-5p	TCONS_00010441|Ly9
mmu-miR-470-5p	TCONS_00074599|a
mmu-miR-470-5p	TCONS_00036915|Hist1h2bl
mmu-miR-470-5p	TCONS_00074595|a
mmu-miR-470-5p	TCONS_00069892|Psd4
mmu-miR-470-5p	TCONS_00110659|Gm10416
mmu-miR-470-5p	TCONS_00010442|Ly9
mmu-miR-470-5p	TCONS_00089895|Nr1h5
mmu-miR-470-5p	TCONS_00004569|Arhgap30
mmu-miR-470-5p	TCONS_00128692|AI467606
mmu-miR-470-5p	TCONS_00089898|Nr1h5
mmu-miR-470-5p	TCONS_00010440|Ly9
mmu-miR-470-5p	TCONS_00034674|Hist1h2bg
mmu-miR-470-5p	TCONS_00037030|Hist1h2bf
mmu-miR-470-5p	TCONS_00054003|Trat1
mmu-miR-470-5p	TCONS_00095442|Stmn1
mmu-miR-470-5p	TCONS_00025813|Acap1
mmu-miR-470-5p	TCONS_00004571|Arhgap30
mmu-miR-493-5p	mmu_circRNA000084
mmu-miR-493-5p	mmu_circRNA014940
mmu-miR-493-5p	mmu_circRNA010934
mmu-miR-493-5p	mmu_circRNA028542
mmu-miR-493-5p	mmu_circRNA002883
mmu-miR-493-5p	mmu_circRNA012531
mmu-miR-493-5p	mmu_circRNA012532
mmu-miR-493-5p	mmu_circRNA016999
mmu-miR-493-5p	mmu_circRNA012940
mmu-miR-493-5p	mmu_circRNA006578
mmu-miR-493-5p	mmu_circRNA002884
mmu-miR-493-5p	mmu_circRNA029488
mmu-miR-493-5p	mmu_circRNA031137
mmu-miR-493-5p	mmu_circRNA001849
mmu-miR-493-5p	mmu_circRNA030597
mmu-miR-493-5p	mmu_circRNA011117
mmu-miR-493-5p	mmu_circRNA016633
mmu-miR-493-5p	mmu_circRNA018235
mmu-miR-493-5p	mmu_circRNA008092
mmu-miR-493-5p	mmu_circRNA022889
mmu-miR-493-5p	mmu_circRNA028623
mmu-miR-493-5p	mmu_circRNA018825
mmu-miR-493-5p	mmu_circRNA022481
mmu-miR-493-5p	mmu_circRNA024926
mmu-miR-493-5p	mmu_circRNA016516
mmu-miR-493-5p	mmu_circRNA004684
mmu-miR-493-5p	mmu_circRNA011605
mmu-miR-493-5p	mmu_circRNA006244
mmu-miR-493-5p	mmu_circRNA003596
mmu-miR-493-5p	mmu_circRNA018962
mmu-miR-493-5p	mmu_circRNA012530
mmu-miR-493-5p	mmu_circRNA004683
mmu-miR-493-5p	mmu_circRNA002101
mmu-miR-493-5p	TCONS_00153561
mmu-miR-493-5p	TCONS_00092088|Gm11878
mmu-miR-493-5p	TCONS_00007827|Sp110
mmu-miR-493-5p	TCONS_00042591|Il17rb
mmu-miR-493-5p	TCONS_00007828|Sp110
mmu-miR-493-5p	TCONS_00009241|Ptprc
mmu-miR-493-5p	TCONS_00007825|Sp110
mmu-miR-493-5p	TCONS_00008147|St8sia4
mmu-miR-493-5p	TCONS_00152697|Sash3
mmu-miR-493-5p	TCONS_00061976|Camk4
mmu-miR-493-5p	TCONS_00042590|Il17rb
mmu-miR-493-5p	TCONS_00008709|Cxcr4
mmu-miR-493-5p	TCONS_00042589|Il17rb
mmu-miR-493-5p	TCONS_00049306|Vdr
mmu-miR-493-5p	TCONS_00042587|Il17rb
mmu-miR-493-5p	TCONS_00007824|Sp110
mmu-miR-6539	mmu_circRNA031113
mmu-miR-6539	mmu_circRNA018173
mmu-miR-6539	mmu_circRNA017541
mmu-miR-6539	mmu_circRNA002297
mmu-miR-6539	mmu_circRNA019220
mmu-miR-6539	mmu_circRNA002691
mmu-miR-6539	mmu_circRNA014249
mmu-miR-6539	mmu_circRNA027608
mmu-miR-6539	mmu_circRNA029180
mmu-miR-6539	mmu_circRNA004323
mmu-miR-6539	mmu_circRNA028111
mmu-miR-6539	mmu_circRNA009519
mmu-miR-6539	mmu_circRNA022472
mmu-miR-6539	mmu_circRNA026260
mmu-miR-6539	mmu_circRNA013286
mmu-miR-6539	mmu_circRNA001093
mmu-miR-6539	mmu_circRNA013599
mmu-miR-6539	mmu_circRNA001517
mmu-miR-6539	mmu_circRNA030642
mmu-miR-6539	mmu_circRNA012095
mmu-miR-6539	mmu_circRNA011211
mmu-miR-6539	mmu_circRNA001769
mmu-miR-6539	mmu_circRNA031117
mmu-miR-6539	mmu_circRNA020794
mmu-miR-6539	mmu_circRNA017914
mmu-miR-6539	mmu_circRNA024062
mmu-miR-6539	mmu_circRNA028102
mmu-miR-6539	mmu_circRNA019812
mmu-miR-6539	mmu_circRNA014176
mmu-miR-6539	mmu_circRNA002070
mmu-miR-6539	mmu_circRNA024631
mmu-miR-6539	mmu_circRNA030695
mmu-miR-6539	mmu_circRNA002931
mmu-miR-6539	mmu_circRNA022957
mmu-miR-6539	mmu_circRNA013692
mmu-miR-6539	mmu_circRNA002453
mmu-miR-6539	mmu_circRNA026203
mmu-miR-6539	TCONS_00105269
mmu-miR-6539	TCONS_00034442
mmu-miR-6539	TCONS_00079621
mmu-miR-6539	TCONS_00140968
mmu-miR-6539	TCONS_00099746
mmu-miR-6539	TCONS_00037298
mmu-miR-6539	TCONS_00063350
mmu-miR-6539	TCONS_00098457|Frem1
mmu-miR-6539	TCONS_00140823|Adam32
mmu-miR-6539	TCONS_00082843|Cp
mmu-miR-6539	TCONS_00115142|Mmrn1
mmu-miR-6539	TCONS_00153119|Bgn
mmu-miR-6539	TCONS_00023182|Slc16a3
mmu-miR-6539	TCONS_00153123|Bgn
mmu-miR-6539	TCONS_00117265|A2m
mmu-miR-6539	TCONS_00137880|Enpp6
mmu-miR-6539	TCONS_00003316|Thsd7b
mmu-miR-6539	TCONS_00031582|Mirg
mmu-miR-6539	TCONS_00014950|Adgrg6
mmu-miR-6539	TCONS_00137881|Enpp6
mmu-miR-6539	TCONS_00090650|Ndst3
mmu-miR-6539	TCONS_00003315|Thsd7b
mmu-miR-6539	TCONS_00087343|Gyg
mmu-miR-6539	TCONS_00086505|Emcn
mmu-miR-6539	TCONS_00133843|Cemip
mmu-miR-6539	TCONS_00116043|Tgfa
mmu-miR-6539	TCONS_00140829|Adam32
mmu-miR-6539	TCONS_00140840|Adam9
mmu-miR-6539	TCONS_00082844|Cp
mmu-miR-6539	TCONS_00150159|Col12a1
mmu-miR-6539	TCONS_00116354|Fbln2
mmu-miR-6539	TCONS_00113657|Ptprz1
mmu-miR-6539	TCONS_00090651|Ndst3
mmu-miR-6539	TCONS_00031581|Mirg
mmu-miR-6539	TCONS_00134499|Hbb-bs
mmu-miR-6539	TCONS_00053827|Upk1b
mmu-miR-6539	TCONS_00115143|Mmrn1
mmu-miR-6539	TCONS_00071490|Xirp2
mmu-miR-6539	TCONS_00126251|Snrpa1
mmu-miR-6539	TCONS_00140966|Nrg1
mmu-miR-6539	TCONS_00146443|Rbp1
mmu-miR-6539	TCONS_00140827|Adam32
mmu-miR-6539	TCONS_00110160|Rasgef1b
mmu-miR-6539	TCONS_00034868|Serpinb6b
mmu-miR-6539	TCONS_00018949|Col23a1
mmu-miR-6539	TCONS_00098455|Frem1
mmu-miR-6539	TCONS_00140956|Nrg1
mmu-miR-6539	TCONS_00052543|Bace2
mmu-miR-6539	TCONS_00051370|Fstl1
mmu-miR-6539	TCONS_00140830|Adam32
mmu-miR-6539	TCONS_00134500|Hbb-bs
mmu-miR-6539	TCONS_00008726|Cd55
mmu-miR-6539	TCONS_00038527|Thbs4
mmu-miR-6539	TCONS_00100808|Tmem82
mmu-miR-6539	TCONS_00034870|Serpinb6b
mmu-miR-6539	TCONS_00098461|Frem1
mmu-miR-6539	TCONS_00037221|Mylk4
mmu-miR-6539	TCONS_00087620|Zmat3
mmu-miR-6539	TCONS_00098456|Frem1
mmu-miR-6539	TCONS_00071489|Xirp2
mmu-miR-6539	TCONS_00051364|Fstl1
mmu-miR-6539	TCONS_00090649|Ndst3
mmu-miR-6539	TCONS_00034869|Serpinb6b
mmu-miR-667-3p	mmu_circRNA006908
mmu-miR-667-3p	mmu_circRNA006450
mmu-miR-667-3p	mmu_circRNA006244
mmu-miR-667-3p	mmu_circRNA018235
mmu-miR-667-3p	mmu_circRNA012532
mmu-miR-667-3p	mmu_circRNA006578
mmu-miR-667-3p	mmu_circRNA003217
mmu-miR-667-3p	mmu_circRNA012531
mmu-miR-667-3p	mmu_circRNA014815
mmu-miR-667-3p	mmu_circRNA012530
mmu-miR-667-3p	mmu_circRNA001849
mmu-miR-667-3p	mmu_circRNA012560
mmu-miR-667-3p	mmu_circRNA009352
mmu-miR-667-3p	mmu_circRNA021480
mmu-miR-667-3p	mmu_circRNA021998
mmu-miR-667-3p	mmu_circRNA000097
mmu-miR-667-3p	mmu_circRNA002930
mmu-miR-667-3p	mmu_circRNA009079
mmu-miR-667-3p	mmu_circRNA007203
mmu-miR-667-3p	mmu_circRNA012554
mmu-miR-667-3p	mmu_circRNA020502
mmu-miR-667-3p	mmu_circRNA012544
mmu-miR-667-3p	mmu_circRNA006514
mmu-miR-667-3p	mmu_circRNA008403
mmu-miR-667-3p	mmu_circRNA003596
mmu-miR-667-3p	TCONS_00025190
mmu-miR-667-3p	TCONS_00124790|Map4k1
mmu-miR-667-3p	TCONS_00059493|Rasal3
mmu-miR-667-3p	TCONS_00008150|St8sia4
mmu-miR-667-3p	TCONS_00078109|Ly75
mmu-miR-667-3p	TCONS_00151535|Arpp21
mmu-miR-667-3p	TCONS_00112885|Atp5j2
mmu-miR-667-3p	TCONS_00017988|Ikzf1
mmu-miR-667-3p	TCONS_00059489|Rasal3
mmu-miR-667-3p	TCONS_00022107|Rdm1
mmu-miR-667-3p	TCONS_00068927|Mirt1
mmu-miR-667-3p	TCONS_00094870|Clspn
mmu-miR-667-3p	TCONS_00008149|St8sia4
mmu-miR-667-3p	TCONS_00059490|Rasal3
mmu-miR-667-3p	TCONS_00134129|Aqp11
mmu-miR-667-3p	TCONS_00034698|Hist1h1a
mmu-miR-667-3p	TCONS_00118209|Lrmp
mmu-miR-667-3p	TCONS_00059492|Rasal3
mmu-miR-667-3p	TCONS_00059491|Rasal3
mmu-miR-667-3p	TCONS_00008146|St8sia4
mmu-miR-667-3p	TCONS_00104270|Stap1
mmu-miR-667-5p	mmu_circRNA009353
mmu-miR-667-5p	mmu_circRNA002101
mmu-miR-667-5p	mmu_circRNA016633
mmu-miR-667-5p	mmu_circRNA000029
mmu-miR-667-5p	mmu_circRNA010934
mmu-miR-667-5p	mmu_circRNA011949
mmu-miR-667-5p	mmu_circRNA029044
mmu-miR-667-5p	mmu_circRNA016504
mmu-miR-667-5p	mmu_circRNA006514
mmu-miR-667-5p	mmu_circRNA001509
mmu-miR-667-5p	mmu_circRNA028704
mmu-miR-667-5p	mmu_circRNA020628
mmu-miR-667-5p	mmu_circRNA004683
mmu-miR-667-5p	mmu_circRNA024344
mmu-miR-667-5p	mmu_circRNA002953
mmu-miR-667-5p	mmu_circRNA012010
mmu-miR-667-5p	mmu_circRNA022431
mmu-miR-667-5p	mmu_circRNA022889
mmu-miR-667-5p	mmu_circRNA001508
mmu-miR-667-5p	mmu_circRNA003422
mmu-miR-667-5p	mmu_circRNA007203
mmu-miR-667-5p	mmu_circRNA009412
mmu-miR-667-5p	mmu_circRNA000097
mmu-miR-667-5p	mmu_circRNA002677
mmu-miR-667-5p	mmu_circRNA000583
mmu-miR-667-5p	mmu_circRNA029488
mmu-miR-667-5p	mmu_circRNA021690
mmu-miR-667-5p	mmu_circRNA008634
mmu-miR-667-5p	TCONS_00001355
mmu-miR-667-5p	TCONS_00035372
mmu-miR-667-5p	TCONS_00151515|Arpp21
mmu-miR-667-5p	TCONS_00124743|Rinl
mmu-miR-667-5p	TCONS_00112889|Atp5j2
mmu-miR-667-5p	TCONS_00086332|Lef1
mmu-miR-667-5p	TCONS_00124744|Rinl
mmu-miR-667-5p	TCONS_00018402|Nsg2
mmu-miR-667-5p	TCONS_00079932|Rasgrp1
mmu-miR-667-5p	TCONS_00016640|Fabp3-ps1
mmu-miR-667-5p	TCONS_00056042|Def6
mmu-miR-667-5p	TCONS_00054089|Cep97
mmu-miR-667-5p	TCONS_00092727|Galnt12
mmu-miR-667-5p	TCONS_00018404|Nsg2
mmu-miR-667-5p	TCONS_00018401|Nsg2
mmu-miR-667-5p	TCONS_00056573|Prrt1
mmu-miR-667-5p	TCONS_00100019|Lck
mmu-miR-667-5p	TCONS_00060610|Satb1
mmu-miR-667-5p	TCONS_00011350|Traf3ip3
mmu-miR-667-5p	TCONS_00142190|Fcho1
mmu-miR-667-5p	TCONS_00009241|Ptprc
mmu-miR-667-5p	TCONS_00003608|Ptpn7
mmu-miR-667-5p	TCONS_00003610|Ptpn7
mmu-miR-667-5p	TCONS_00154193|Rpl36a
mmu-miR-667-5p	TCONS_00079933|Rasgrp1
mmu-miR-667-5p	TCONS_00154191|Rpl36a
mmu-miR-667-5p	TCONS_00089732|Phgdh
mmu-miR-667-5p	TCONS_00054085|Cep97
mmu-miR-667-5p	TCONS_00114399|Ephb6
mmu-miR-667-5p	TCONS_00079931|Rasgrp1
mmu-miR-667-5p	TCONS_00054088|Cep97
mmu-miR-667-5p	TCONS_00054090|Cep97
mmu-miR-667-5p	TCONS_00009237|Ptprc
mmu-miR-667-5p	TCONS_00151527|Arpp21
mmu-miR-667-5p	TCONS_00033943|Ighm
mmu-miR-667-5p	TCONS_00142188|Fcho1
mmu-miR-667-5p	TCONS_00079930|Rasgrp1
mmu-miR-667-5p	TCONS_00092728|Galnt12
mmu-miR-7009-5p	mmu_circRNA016504
mmu-miR-7009-5p	mmu_circRNA004581
mmu-miR-7009-5p	mmu_circRNA012491
mmu-miR-7009-5p	mmu_circRNA002677
mmu-miR-7009-5p	mmu_circRNA000583
mmu-miR-7009-5p	mmu_circRNA014815
mmu-miR-7009-5p	mmu_circRNA011949
mmu-miR-7009-5p	mmu_circRNA009123
mmu-miR-7009-5p	mmu_circRNA020911
mmu-miR-7009-5p	mmu_circRNA006392
mmu-miR-7009-5p	mmu_circRNA007203
mmu-miR-7009-5p	mmu_circRNA002883
mmu-miR-7009-5p	mmu_circRNA012009
mmu-miR-7009-5p	mmu_circRNA012560
mmu-miR-7009-5p	mmu_circRNA002884
mmu-miR-7009-5p	mmu_circRNA029488
mmu-miR-7009-5p	mmu_circRNA004683
mmu-miR-7009-5p	mmu_circRNA008634
mmu-miR-7009-5p	mmu_circRNA020628
mmu-miR-7009-5p	mmu_circRNA012544
mmu-miR-7009-5p	mmu_circRNA012717
mmu-miR-7009-5p	mmu_circRNA007418
mmu-miR-7009-5p	mmu_circRNA016633
mmu-miR-7009-5p	mmu_circRNA009125
mmu-miR-7009-5p	mmu_circRNA009124
mmu-miR-7009-5p	mmu_circRNA003596
mmu-miR-7009-5p	mmu_circRNA012521
mmu-miR-7009-5p	mmu_circRNA009352
mmu-miR-7009-5p	TCONS_00062054
mmu-miR-7009-5p	TCONS_00097169
mmu-miR-7009-5p	TCONS_00086803|Gng5
mmu-miR-7009-5p	TCONS_00115491|Cd8b1
mmu-miR-7009-5p	TCONS_00049656|Krt8
mmu-miR-7009-5p	TCONS_00049311|Vdr
mmu-miR-7009-5p	TCONS_00110411|Abcg3
mmu-miR-7009-5p	TCONS_00069828|Apbb1ip
mmu-miR-7009-5p	TCONS_00128415|Prkcb
mmu-miR-7009-5p	TCONS_00009617|Cacna1e
mmu-miR-7009-5p	TCONS_00086804|Gng5
mmu-miR-7009-5p	TCONS_00137985|Hmgb2
mmu-miR-7009-5p	TCONS_00024569|Cyfip2
mmu-miR-7009-5p	TCONS_00086802|Gng5
mmu-miR-7009-5p	TCONS_00004326|Sell
mmu-miR-7009-5p	TCONS_00007827|Sp110
mmu-miR-7009-5p	TCONS_00089732|Phgdh
mmu-miR-7009-5p	TCONS_00024568|Cyfip2
mmu-miR-7009-5p	TCONS_00057562|Uhrf1
mmu-miR-7009-5p	TCONS_00110412|Abcg3
mmu-miR-7009-5p	TCONS_00024572|Cyfip2
mmu-miR-7009-5p	TCONS_00101441|Kcnab2
mmu-miR-7009-5p	TCONS_00147807|Kif15
mmu-miR-7009-5p	TCONS_00049667|Itgb7
mmu-miR-7009-5p	TCONS_00019787|Pik3r5
mmu-miR-7009-5p	TCONS_00089734|Phgdh
mmu-miR-7009-5p	TCONS_00089733|Phgdh
mmu-miR-7009-5p	TCONS_00113051|1810059H22Rik
mmu-miR-7009-5p	TCONS_00069827|Apbb1ip
mmu-miR-7009-5p	TCONS_00065985|Dmrt2
mmu-miR-92a-2-5p	mmu_circRNA017541
mmu-miR-92a-2-5p	mmu_circRNA018575
mmu-miR-92a-2-5p	mmu_circRNA011349
mmu-miR-92a-2-5p	mmu_circRNA002691
mmu-miR-92a-2-5p	mmu_circRNA011981
mmu-miR-92a-2-5p	mmu_circRNA009519
mmu-miR-92a-2-5p	mmu_circRNA020794
mmu-miR-92a-2-5p	mmu_circRNA020725
mmu-miR-92a-2-5p	mmu_circRNA031113
mmu-miR-92a-2-5p	mmu_circRNA004323
mmu-miR-92a-2-5p	mmu_circRNA002297
mmu-miR-92a-2-5p	mmu_circRNA006140
mmu-miR-92a-2-5p	mmu_circRNA011211
mmu-miR-92a-2-5p	mmu_circRNA005310
mmu-miR-92a-2-5p	mmu_circRNA006063
mmu-miR-92a-2-5p	mmu_circRNA026153
mmu-miR-92a-2-5p	mmu_circRNA029180
mmu-miR-92a-2-5p	mmu_circRNA028634
mmu-miR-92a-2-5p	mmu_circRNA026062
mmu-miR-92a-2-5p	mmu_circRNA009814
mmu-miR-92a-2-5p	mmu_circRNA024778
mmu-miR-92a-2-5p	mmu_circRNA005915
mmu-miR-92a-2-5p	mmu_circRNA030695
mmu-miR-92a-2-5p	mmu_circRNA001988
mmu-miR-92a-2-5p	mmu_circRNA001887
mmu-miR-92a-2-5p	mmu_circRNA019120
mmu-miR-92a-2-5p	mmu_circRNA028938
mmu-miR-92a-2-5p	mmu_circRNA027608
mmu-miR-92a-2-5p	mmu_circRNA031117
mmu-miR-92a-2-5p	mmu_circRNA002453
mmu-miR-92a-2-5p	mmu_circRNA002499
mmu-miR-92a-2-5p	mmu_circRNA030642
mmu-miR-92a-2-5p	TCONS_00015600
mmu-miR-92a-2-5p	TCONS_00038490|Ckmt2
mmu-miR-92a-2-5p	TCONS_00008727|Cd55
mmu-miR-92a-2-5p	TCONS_00082843|Cp
mmu-miR-92a-2-5p	TCONS_00086740|Col24a1
mmu-miR-92a-2-5p	TCONS_00003796|Kcnt2
mmu-miR-92a-2-5p	TCONS_00041239|Clu
mmu-miR-92a-2-5p	TCONS_00154665|Alas2
mmu-miR-92a-2-5p	TCONS_00153123|Bgn
mmu-miR-92a-2-5p	TCONS_00082841|Cp
mmu-miR-92a-2-5p	TCONS_00154662|Alas2
mmu-miR-92a-2-5p	TCONS_00110910|Tmem119
mmu-miR-92a-2-5p	TCONS_00003329|Thsd7b
mmu-miR-92a-2-5p	TCONS_00144248|Adamts8
mmu-miR-92a-2-5p	TCONS_00112150|Eln
mmu-miR-92a-2-5p	TCONS_00086737|Col24a1
mmu-miR-92a-2-5p	TCONS_00081824|Sdc4
mmu-miR-92a-2-5p	TCONS_00085886|Col11a1
mmu-miR-92a-2-5p	TCONS_00018445|Hba-a1
mmu-miR-92a-2-5p	TCONS_00013138|Fstl3
mmu-miR-92a-2-5p	TCONS_00004343|Slc19a2
mmu-miR-92a-2-5p	TCONS_00082842|Cp
mmu-miR-92a-2-5p	TCONS_00013140|Fstl3
mmu-miR-92a-2-5p	TCONS_00112148|Eln
mmu-miR-92a-2-5p	TCONS_00003330|Thsd7b
mmu-miR-92a-2-5p	TCONS_00081825|Sdc4
mmu-miR-92a-2-5p	TCONS_00027745|Sost
mmu-miR-92a-2-5p	TCONS_00100810|Tmem82
mmu-miR-92a-2-5p	TCONS_00010501|Casq1
mmu-miR-92a-2-5p	TCONS_00033784|Rtl1
mmu-miR-92a-2-5p	TCONS_00100809|Tmem82
mmu-miR-92a-2-5p	TCONS_00116352|Fbln2
mmu-miR-92a-2-5p	TCONS_00112149|Eln
mmu-miR-9-5p	mmu_circRNA012887
mmu-miR-9-5p	mmu_circRNA005310
mmu-miR-9-5p	mmu_circRNA006140
mmu-miR-9-5p	mmu_circRNA018173
mmu-miR-9-5p	mmu_circRNA001988
mmu-miR-9-5p	mmu_circRNA004922
mmu-miR-9-5p	mmu_circRNA007396
mmu-miR-9-5p	mmu_circRNA015548
mmu-miR-9-5p	mmu_circRNA016563
mmu-miR-9-5p	mmu_circRNA030642
mmu-miR-9-5p	mmu_circRNA018575
mmu-miR-9-5p	mmu_circRNA020129
mmu-miR-9-5p	mmu_circRNA017914
mmu-miR-9-5p	mmu_circRNA022472
mmu-miR-9-5p	mmu_circRNA001093
mmu-miR-9-5p	mmu_circRNA013599
mmu-miR-9-5p	mmu_circRNA002931
mmu-miR-9-5p	mmu_circRNA011349
mmu-miR-9-5p	mmu_circRNA002070
mmu-miR-9-5p	mmu_circRNA006197
mmu-miR-9-5p	mmu_circRNA005915
mmu-miR-9-5p	mmu_circRNA015454
mmu-miR-9-5p	mmu_circRNA001887
mmu-miR-9-5p	mmu_circRNA009519
mmu-miR-9-5p	mmu_circRNA024631
mmu-miR-9-5p	mmu_circRNA012095
mmu-miR-9-5p	TCONS_00063668
mmu-miR-9-5p	TCONS_00137811
mmu-miR-9-5p	TCONS_00007227|Myl1
mmu-miR-9-5p	TCONS_00028079|Cyb561
mmu-miR-9-5p	TCONS_00003797|Kcnt2
mmu-miR-9-5p	TCONS_00004340|Slc19a2
mmu-miR-9-5p	TCONS_00080679|Adam33
mmu-miR-9-5p	TCONS_00045648|Pvt1
mmu-miR-9-5p	TCONS_00154664|Alas2
mmu-miR-9-5p	TCONS_00008727|Cd55
mmu-miR-9-5p	TCONS_00113099|Hsph1
mmu-miR-9-5p	TCONS_00013140|Fstl3
mmu-miR-9-5p	TCONS_00079745|Ano3
mmu-miR-9-5p	TCONS_00146137|Prss35
mmu-miR-9-5p	TCONS_00004341|Slc19a2
mmu-miR-9-5p	TCONS_00082842|Cp
mmu-miR-9-5p	TCONS_00007233|Myl1
mmu-miR-9-5p	TCONS_00080676|Adam33
mmu-miR-9-5p	TCONS_00071988|Itgav
mmu-miR-9-5p	TCONS_00082843|Cp
mmu-miR-9-5p	TCONS_00007231|Myl1
mmu-miR-9-5p	TCONS_00146136|Prss35
mmu-miR-9-5p	TCONS_00003322|Thsd7b
mmu-miR-9-5p	TCONS_00113101|Hsph1
mmu-miR-9-5p	TCONS_00086754|Gm17501
mmu-miR-9-5p	TCONS_00118609|Thsd7a
mmu-miR-96-5p	mmu_circRNA019120
mmu-miR-96-5p	mmu_circRNA011879
mmu-miR-96-5p	mmu_circRNA028111
mmu-miR-96-5p	mmu_circRNA002931
mmu-miR-96-5p	mmu_circRNA029358
mmu-miR-96-5p	mmu_circRNA001988
mmu-miR-96-5p	mmu_circRNA008636
mmu-miR-96-5p	mmu_circRNA002297
mmu-miR-96-5p	mmu_circRNA030642
mmu-miR-96-5p	mmu_circRNA001769
mmu-miR-96-5p	mmu_circRNA016608
mmu-miR-96-5p	mmu_circRNA005144
mmu-miR-96-5p	TCONS_00123206
mmu-miR-96-5p	TCONS_00118147
mmu-miR-96-5p	TCONS_00142569
mmu-miR-96-5p	TCONS_00056788
mmu-miR-96-5p	TCONS_00154118
mmu-miR-96-5p	TCONS_00067042
mmu-miR-96-5p	TCONS_00104601
mmu-miR-96-5p	TCONS_00091763
mmu-miR-96-5p	TCONS_00159909
mmu-miR-96-5p	TCONS_00131223
mmu-miR-96-5p	TCONS_00033239|Ltbp2
mmu-miR-96-5p	TCONS_00140954|Nrg1
mmu-miR-96-5p	TCONS_00086503|Emcn
mmu-miR-96-5p	TCONS_00104654|Anxa3
mmu-miR-96-5p	TCONS_00095911|Epha2
mmu-miR-96-5p	TCONS_00051368|Fstl1
mmu-miR-96-5p	TCONS_00002619|Mlph
mmu-miR-96-5p	TCONS_00137942|Gpm6a
mmu-miR-96-5p	TCONS_00018908|Adamts2
mmu-miR-96-5p	TCONS_00086757|Ddah1
mmu-miR-96-5p	TCONS_00140959|Nrg1
mmu-miR-96-5p	TCONS_00059310|Trp53cor1
mmu-miR-96-5p	TCONS_00086505|Emcn
novel_mir_52	mmu_circRNA011688
novel_mir_52	mmu_circRNA029769
novel_mir_52	mmu_circRNA027287
novel_mir_52	mmu_circRNA003062
novel_mir_52	mmu_circRNA014940
novel_mir_52	mmu_circRNA016516
novel_mir_52	mmu_circRNA009125
novel_mir_52	mmu_circRNA008634
novel_mir_52	mmu_circRNA009123
novel_mir_52	mmu_circRNA008092
novel_mir_52	mmu_circRNA009124
novel_mir_52	mmu_circRNA022882
novel_mir_52	mmu_circRNA029044
novel_mir_52	mmu_circRNA018316
novel_mir_52	mmu_circRNA006668
novel_mir_52	mmu_circRNA014815
novel_mir_52	mmu_circRNA028542
novel_mir_52	mmu_circRNA000029
novel_mir_52	mmu_circRNA000097
novel_mir_52	mmu_circRNA006908
novel_mir_52	mmu_circRNA002953
novel_mir_52	mmu_circRNA006244
novel_mir_52	mmu_circRNA016504
novel_mir_52	mmu_circRNA011780
novel_mir_52	mmu_circRNA012554
novel_mir_52	mmu_circRNA002582
novel_mir_52	mmu_circRNA029071
novel_mir_52	mmu_circRNA030597
novel_mir_52	mmu_circRNA012543
novel_mir_52	mmu_circRNA024590
novel_mir_52	mmu_circRNA021998
novel_mir_52	TCONS_00064715
novel_mir_52	TCONS_00030069
novel_mir_52	TCONS_00151514|Arpp21
novel_mir_52	TCONS_00046444|Parvg
novel_mir_52	TCONS_00009239|Ptprc
novel_mir_52	TCONS_00060594|Satb1
novel_mir_52	TCONS_00071110|Arhgap15
novel_mir_52	TCONS_00056219|Dnah8
novel_mir_52	TCONS_00151921|mt-Nd4
novel_mir_52	TCONS_00128715|Itgal
novel_mir_52	TCONS_00054784|Runx1
novel_mir_52	TCONS_00080755|Prokr2
novel_mir_52	TCONS_00113053|1810059H22Rik
novel_mir_52	TCONS_00128714|Itgal
novel_mir_52	TCONS_00085723|AI504432
novel_mir_52	TCONS_00113334|Glcci1
novel_mir_52	TCONS_00128718|Itgal
novel_mir_52	TCONS_00060608|Satb1
novel_mir_52	TCONS_00057635|Vav1

## Sheet: P4 Heart
miRNA	ceRNA
mmu-miR-106b-5p	mmu_circRNA023756
mmu-miR-106b-5p	mmu_circRNA009766
mmu-miR-106b-5p	mmu_circRNA026384
mmu-miR-106b-5p	mmu_circRNA011211
mmu-miR-106b-5p	mmu_circRNA016816
mmu-miR-106b-5p	mmu_circRNA030128
mmu-miR-106b-5p	mmu_circRNA023773
mmu-miR-106b-5p	mmu_circRNA000221
mmu-miR-106b-5p	mmu_circRNA008780
mmu-miR-106b-5p	mmu_circRNA006578
mmu-miR-106b-5p	mmu_circRNA016872
mmu-miR-106b-5p	mmu_circRNA027593
mmu-miR-106b-5p	mmu_circRNA031135
mmu-miR-106b-5p	mmu_circRNA015311
mmu-miR-106b-5p	mmu_circRNA001775
mmu-miR-106b-5p	mmu_circRNA008398
mmu-miR-106b-5p	mmu_circRNA012089
mmu-miR-106b-5p	mmu_circRNA013964
mmu-miR-106b-5p	mmu_circRNA010993
mmu-miR-106b-5p	mmu_circRNA022474
mmu-miR-106b-5p	mmu_circRNA013944
mmu-miR-106b-5p	mmu_circRNA000333
mmu-miR-106b-5p	TCONS_00157440
mmu-miR-106b-5p	TCONS_00038178|Zfp87
mmu-miR-106b-5p	TCONS_00003025|D830032E09Rik
mmu-miR-106b-5p	TCONS_00009989|Fmo2
mmu-miR-106b-5p	TCONS_00112926|Cyp3a11
mmu-miR-106b-5p	TCONS_00129805|Pirb
mmu-miR-106b-5p	TCONS_00024478|Ccng1
mmu-miR-106b-5p	TCONS_00038164|Zfp874a
mmu-miR-106b-5p	TCONS_00133269|Lrrc28
mmu-miR-106b-5p	TCONS_00017285|Hmga2
mmu-miR-106b-5p	TCONS_00091834|Trp53inp1
mmu-miR-106b-5p	TCONS_00091835|Trp53inp1
mmu-miR-106b-5p	TCONS_00110377|Hsd17b11
mmu-miR-106b-5p	TCONS_00129809|Pirb
mmu-miR-106b-5p	TCONS_00022053|G6pc
mmu-miR-106b-5p	TCONS_00129808|Pirb
mmu-miR-106b-5p	TCONS_00004341|Slc19a2
mmu-miR-106b-5p	TCONS_00142157|RP23-457J22.1
mmu-miR-106b-5p	TCONS_00038177|Zfp87
mmu-miR-106b-5p	TCONS_00004340|Slc19a2
mmu-miR-106b-5p	TCONS_00152626|Gria3
mmu-miR-106b-5p	TCONS_00091836|Trp53inp1
mmu-miR-122-5p	mmu_circRNA029600
mmu-miR-122-5p	mmu_circRNA028903
mmu-miR-122-5p	mmu_circRNA000070
mmu-miR-122-5p	mmu_circRNA009119
mmu-miR-122-5p	mmu_circRNA022147
mmu-miR-122-5p	mmu_circRNA019929
mmu-miR-122-5p	mmu_circRNA028701
mmu-miR-122-5p	mmu_circRNA011320
mmu-miR-122-5p	mmu_circRNA016351
mmu-miR-122-5p	mmu_circRNA030761
mmu-miR-122-5p	mmu_circRNA026341
mmu-miR-122-5p	mmu_circRNA028578
mmu-miR-122-5p	mmu_circRNA025757
mmu-miR-122-5p	mmu_circRNA008111
mmu-miR-122-5p	mmu_circRNA012367
mmu-miR-122-5p	mmu_circRNA010185
mmu-miR-122-5p	mmu_circRNA008975
mmu-miR-122-5p	mmu_circRNA019034
mmu-miR-122-5p	mmu_circRNA011617
mmu-miR-122-5p	mmu_circRNA019546
mmu-miR-122-5p	mmu_circRNA007068
mmu-miR-122-5p	mmu_circRNA030686
mmu-miR-122-5p	mmu_circRNA004629
mmu-miR-122-5p	mmu_circRNA025696
mmu-miR-122-5p	mmu_circRNA021517
mmu-miR-122-5p	mmu_circRNA012902
mmu-miR-122-5p	mmu_circRNA007386
mmu-miR-122-5p	mmu_circRNA016986
mmu-miR-122-5p	mmu_circRNA007393
mmu-miR-122-5p	TCONS_00091553
mmu-miR-122-5p	TCONS_00146570
mmu-miR-122-5p	TCONS_00138536
mmu-miR-122-5p	TCONS_00016668
mmu-miR-122-5p	TCONS_00150363
mmu-miR-122-5p	TCONS_00086521|H2afz
mmu-miR-122-5p	TCONS_00147807|Kif15
mmu-miR-122-5p	TCONS_00150598|Spsb4
mmu-miR-122-5p	TCONS_00104643|Fras1
mmu-miR-122-5p	TCONS_00072826|Kif18a
mmu-miR-122-5p	TCONS_00078364|Spc25
mmu-miR-122-5p	TCONS_00008701|Mcm6
mmu-miR-122-5p	TCONS_00107410|Brca2
mmu-miR-122-5p	TCONS_00003604|Ube2t
mmu-miR-122-5p	TCONS_00011867|Slc18b1
mmu-miR-122-5p	TCONS_00036003|Dhfr
mmu-miR-122-5p	TCONS_00039193|Gm2974
mmu-miR-122-5p	TCONS_00066259|Cep55
mmu-miR-122-5p	TCONS_00066260|Cep55
mmu-miR-122-5p	TCONS_00157382|Rps6ka6
mmu-miR-122-5p	TCONS_00139743|Wfdc1
mmu-miR-122-5p	TCONS_00011868|Slc18b1
mmu-miR-122-5p	TCONS_00084353|Iqgap3
mmu-miR-122-5p	TCONS_00026074|Gsg2
mmu-miR-122-5p	TCONS_00086522|H2afz
mmu-miR-124-3p	mmu_circRNA011211
mmu-miR-124-3p	mmu_circRNA030926
mmu-miR-124-3p	mmu_circRNA007215
mmu-miR-124-3p	mmu_circRNA000084
mmu-miR-124-3p	mmu_circRNA031135
mmu-miR-124-3p	mmu_circRNA000215
mmu-miR-124-3p	mmu_circRNA013964
mmu-miR-124-3p	mmu_circRNA013944
mmu-miR-124-3p	mmu_circRNA016871
mmu-miR-124-3p	mmu_circRNA009508
mmu-miR-124-3p	mmu_circRNA011849
mmu-miR-124-3p	mmu_circRNA018068
mmu-miR-124-3p	mmu_circRNA029547
mmu-miR-124-3p	mmu_circRNA024635
mmu-miR-124-3p	mmu_circRNA016816
mmu-miR-124-3p	mmu_circRNA025130
mmu-miR-124-3p	mmu_circRNA028923
mmu-miR-124-3p	mmu_circRNA005888
mmu-miR-124-3p	mmu_circRNA002953
mmu-miR-124-3p	mmu_circRNA026127
mmu-miR-124-3p	mmu_circRNA027206
mmu-miR-124-3p	mmu_circRNA008780
mmu-miR-124-3p	mmu_circRNA022474
mmu-miR-124-3p	mmu_circRNA022580
mmu-miR-124-3p	mmu_circRNA015835
mmu-miR-124-3p	mmu_circRNA026128
mmu-miR-124-3p	mmu_circRNA004854
mmu-miR-124-3p	mmu_circRNA006578
mmu-miR-124-3p	mmu_circRNA008398
mmu-miR-124-3p	TCONS_00063790
mmu-miR-124-3p	TCONS_00140946|Nrg1
mmu-miR-124-3p	TCONS_00012180|Ppil6
mmu-miR-124-3p	TCONS_00152623|Gria3
mmu-miR-124-3p	TCONS_00009621|Cacna1e
mmu-miR-124-3p	TCONS_00016647|Stab2
mmu-miR-124-3p	TCONS_00016645|Stab2
mmu-miR-124-3p	TCONS_00140966|Nrg1
mmu-miR-124-3p	TCONS_00036491|Emb
mmu-miR-124-3p	TCONS_00009339|Cfh
mmu-miR-124-3p	TCONS_00140956|Nrg1
mmu-miR-124-3p	TCONS_00150918|Col6a6
mmu-miR-124-3p	TCONS_00133259|Lrrc28
mmu-miR-124-3p	TCONS_00124304|Kcnn4
mmu-miR-124-3p	TCONS_00152620|Gria3
mmu-miR-124-3p	TCONS_00147419|Ltf
mmu-miR-124-3p	TCONS_00132143|Cd33
mmu-miR-124-3p	TCONS_00091834|Trp53inp1
mmu-miR-124-3p	TCONS_00068415|Cyp2c68
mmu-miR-124-3p	TCONS_00134896|Lyve1
mmu-miR-124-3p	TCONS_00013720|Anks1b
mmu-miR-124-3p	TCONS_00150775|Trf
mmu-miR-124-3p	TCONS_00140947|Nrg1
mmu-miR-124-3p	TCONS_00085885|Col11a1
mmu-miR-124-3p	TCONS_00091835|Trp53inp1
mmu-miR-124-3p	TCONS_00103193|Cytl1
mmu-miR-124-3p	TCONS_00103194|Cytl1
mmu-miR-124-3p	TCONS_00140621|Angpt2
mmu-miR-124-3p	TCONS_00032103|Pqlc3
mmu-miR-124-3p	TCONS_00104467|Cxcl2
mmu-miR-124-3p	TCONS_00104465|Cxcl2
mmu-miR-124-3p	TCONS_00130716|Apoc1
mmu-miR-124-3p	TCONS_00032102|Pqlc3
mmu-miR-124-3p	TCONS_00147417|Ltf
mmu-miR-124-3p	TCONS_00123593|Zfp667
mmu-miR-124-3p	TCONS_00117553|Vwf
mmu-miR-130a-5p	mmu_circRNA013964
mmu-miR-130a-5p	mmu_circRNA006578
mmu-miR-130a-5p	mmu_circRNA029547
mmu-miR-130a-5p	mmu_circRNA026127
mmu-miR-130a-5p	mmu_circRNA015968
mmu-miR-130a-5p	mmu_circRNA009128
mmu-miR-130a-5p	mmu_circRNA010993
mmu-miR-130a-5p	mmu_circRNA006896
mmu-miR-130a-5p	mmu_circRNA019310
mmu-miR-130a-5p	mmu_circRNA027206
mmu-miR-130a-5p	mmu_circRNA027285
mmu-miR-130a-5p	mmu_circRNA009766
mmu-miR-130a-5p	mmu_circRNA026128
mmu-miR-130a-5p	mmu_circRNA012089
mmu-miR-130a-5p	mmu_circRNA003569
mmu-miR-130a-5p	mmu_circRNA016872
mmu-miR-130a-5p	mmu_circRNA028152
mmu-miR-130a-5p	mmu_circRNA028056
mmu-miR-130a-5p	mmu_circRNA016871
mmu-miR-130a-5p	mmu_circRNA016374
mmu-miR-130a-5p	mmu_circRNA023773
mmu-miR-130a-5p	mmu_circRNA011981
mmu-miR-130a-5p	mmu_circRNA017157
mmu-miR-130a-5p	TCONS_00100955
mmu-miR-130a-5p	TCONS_00087742
mmu-miR-130a-5p	TCONS_00092925
mmu-miR-130a-5p	TCONS_00157456
mmu-miR-130a-5p	TCONS_00154118
mmu-miR-130a-5p	TCONS_00101248
mmu-miR-130a-5p	TCONS_00153453
mmu-miR-130a-5p	TCONS_00119346
mmu-miR-130a-5p	TCONS_00118147
mmu-miR-130a-5p	TCONS_00057086
mmu-miR-130a-5p	TCONS_00147844|Ccr5
mmu-miR-130a-5p	TCONS_00059394|Cbs
mmu-miR-130a-5p	TCONS_00093155|Pappa
mmu-miR-130a-5p	TCONS_00017274|Hmga2
mmu-miR-130a-5p	TCONS_00050892|Kng1
mmu-miR-130a-5p	TCONS_00140621|Angpt2
mmu-miR-130a-5p	TCONS_00085887|Col11a1
mmu-miR-130a-5p	TCONS_00038550|Bhmt2
mmu-miR-130a-5p	TCONS_00017275|Hmga2
mmu-miR-130a-5p	TCONS_00004335|F5
mmu-miR-130a-5p	TCONS_00062466|Myot
mmu-miR-130a-5p	TCONS_00156992|Eda2r
mmu-miR-130a-5p	TCONS_00104873|Spp1
mmu-miR-130a-5p	TCONS_00141359|Msr1
mmu-miR-130a-5p	TCONS_00112925|Cyp3a11
mmu-miR-130a-5p	TCONS_00104866|Spp1
mmu-miR-130a-5p	TCONS_00001860|Plcd4
mmu-miR-130a-5p	TCONS_00037331|Nrn1
mmu-miR-130a-5p	TCONS_00081825|Sdc4
mmu-miR-130a-5p	TCONS_00104869|Spp1
mmu-miR-130a-5p	TCONS_00015849|Zfp365
mmu-miR-130a-5p	TCONS_00104865|Spp1
mmu-miR-130a-5p	TCONS_00059395|Cbs
mmu-miR-130a-5p	TCONS_00140829|Adam32
mmu-miR-130a-5p	TCONS_00143742|Casp4
mmu-miR-130a-5p	TCONS_00016471|Celf5
mmu-miR-130a-5p	TCONS_00062465|Myot
mmu-miR-130a-5p	TCONS_00123399|Ttyh1
mmu-miR-130a-5p	TCONS_00150779|Trf
mmu-miR-130a-5p	TCONS_00016470|Celf5
mmu-miR-130a-5p	TCONS_00147848|Ccr5
mmu-miR-130a-5p	TCONS_00059398|Cbs
mmu-miR-130a-5p	TCONS_00050897|Kng1
mmu-miR-130a-5p	TCONS_00141358|Msr1
mmu-miR-130b-3p	mmu_circRNA009949
mmu-miR-130b-3p	mmu_circRNA008780
mmu-miR-130b-3p	mmu_circRNA007215
mmu-miR-130b-3p	mmu_circRNA021049
mmu-miR-130b-3p	mmu_circRNA017136
mmu-miR-130b-3p	mmu_circRNA026384
mmu-miR-130b-3p	mmu_circRNA028923
mmu-miR-130b-3p	mmu_circRNA009766
mmu-miR-130b-3p	mmu_circRNA006578
mmu-miR-130b-3p	mmu_circRNA020085
mmu-miR-130b-3p	mmu_circRNA006239
mmu-miR-130b-3p	mmu_circRNA009508
mmu-miR-130b-3p	mmu_circRNA029547
mmu-miR-130b-3p	TCONS_00157440
mmu-miR-130b-3p	TCONS_00016124
mmu-miR-130b-3p	TCONS_00009621|Cacna1e
mmu-miR-130b-3p	TCONS_00058519|Dll1
mmu-miR-130b-3p	TCONS_00091835|Trp53inp1
mmu-miR-130b-3p	TCONS_00095361|Fam46b
mmu-miR-130b-3p	TCONS_00008409|Inhbb
mmu-miR-130b-3p	TCONS_00136299|Pidd1
mmu-miR-130b-3p	TCONS_00147411|Ltf
mmu-miR-130b-3p	TCONS_00024477|Ccng1
mmu-miR-130b-3p	TCONS_00091834|Trp53inp1
mmu-miR-130b-3p	TCONS_00058518|Dll1
mmu-miR-133a-3p	mmu_circRNA027285
mmu-miR-133a-3p	mmu_circRNA016374
mmu-miR-133a-3p	mmu_circRNA006578
mmu-miR-133a-3p	mmu_circRNA002953
mmu-miR-133a-3p	mmu_circRNA008431
mmu-miR-133a-3p	mmu_circRNA016872
mmu-miR-133a-3p	mmu_circRNA012089
mmu-miR-133a-3p	mmu_circRNA015940
mmu-miR-133a-3p	mmu_circRNA002070
mmu-miR-133a-3p	mmu_circRNA011211
mmu-miR-133a-3p	mmu_circRNA015968
mmu-miR-133a-3p	mmu_circRNA013944
mmu-miR-133a-3p	mmu_circRNA016154
mmu-miR-133a-3p	mmu_circRNA013964
mmu-miR-133a-3p	TCONS_00117123
mmu-miR-133a-3p	TCONS_00045659
mmu-miR-133a-3p	TCONS_00147412|Ltf
mmu-miR-133a-3p	TCONS_00125016|2200002J24Rik
mmu-miR-133a-3p	TCONS_00001856|Plcd4
mmu-miR-133a-3p	TCONS_00140947|Nrg1
mmu-miR-133a-3p	TCONS_00041261|Adra1a
mmu-miR-133a-3p	TCONS_00122440|Pzp
mmu-miR-133a-3p	TCONS_00001854|Plcd4
mmu-miR-133a-3p	TCONS_00133257|Lrrc28
mmu-miR-133a-3p	TCONS_00079651|Prrg4
mmu-miR-133a-3p	TCONS_00133271|Lrrc28
mmu-miR-133a-3p	TCONS_00001862|Plcd4
mmu-miR-133a-3p	TCONS_00140824|Adam32
mmu-miR-133a-3p	TCONS_00140953|Nrg1
mmu-miR-133a-3p	TCONS_00110377|Hsd17b11
mmu-miR-133a-3p	TCONS_00125015|2200002J24Rik
mmu-miR-133a-3p	TCONS_00111484|Hpd
mmu-miR-133a-3p	TCONS_00143616|Agt
mmu-miR-133a-3p	TCONS_00001857|Plcd4
mmu-miR-133a-3p	TCONS_00130711|Apoc4
mmu-miR-133a-3p	TCONS_00133269|Lrrc28
mmu-miR-133a-3p	TCONS_00001859|Plcd4
mmu-miR-133a-3p	TCONS_00047505|Hrsp12
mmu-miR-133a-3p	TCONS_00111487|Hpd
mmu-miR-133a-3p	TCONS_00111488|Hpd
mmu-miR-133a-3p	TCONS_00140823|Adam32
mmu-miR-133a-3p	TCONS_00057058|Rhag
mmu-miR-133a-3p	TCONS_00072818|Gm13910
mmu-miR-133a-3p	TCONS_00125014|2200002J24Rik
mmu-miR-133a-3p	TCONS_00038164|Zfp874a
mmu-miR-133a-3p	TCONS_00133266|Lrrc28
mmu-miR-133a-3p	TCONS_00140825|Adam32
mmu-miR-133a-3p	TCONS_00133258|Lrrc28
mmu-miR-133a-3p	TCONS_00001855|Plcd4
mmu-miR-133a-3p	TCONS_00140962|Nrg1
mmu-miR-133a-3p	TCONS_00047504|Hrsp12
mmu-miR-133a-3p	TCONS_00009078|Ptprv
mmu-miR-133a-3p	TCONS_00038621|Polk
mmu-miR-133a-3p	TCONS_00086286|Cfi
mmu-miR-133a-3p	TCONS_00095595|Wnt4
mmu-miR-133a-3p	TCONS_00001858|Plcd4
mmu-miR-133a-3p	TCONS_00147409|Ltf
mmu-miR-133a-3p	TCONS_00147408|Ltf
mmu-miR-133a-3p	TCONS_00117551|Vwf
mmu-miR-133a-3p	TCONS_00140952|Nrg1
mmu-miR-133a-3p	TCONS_00001861|Plcd4
mmu-miR-133a-3p	TCONS_00134106|Thrsp
mmu-miR-133a-3p	TCONS_00038163|Zfp874a
mmu-miR-133a-5p	mmu_circRNA025680
mmu-miR-133a-5p	mmu_circRNA008431
mmu-miR-133a-5p	mmu_circRNA024635
mmu-miR-133a-5p	mmu_circRNA021049
mmu-miR-133a-5p	mmu_circRNA025310
mmu-miR-133a-5p	mmu_circRNA011849
mmu-miR-133a-5p	mmu_circRNA026410
mmu-miR-133a-5p	mmu_circRNA006239
mmu-miR-133a-5p	mmu_circRNA011981
mmu-miR-133a-5p	mmu_circRNA027206
mmu-miR-133a-5p	TCONS_00153453
mmu-miR-133a-5p	TCONS_00139520|Tat
mmu-miR-133a-5p	TCONS_00093490|Fggy
mmu-miR-133a-5p	TCONS_00093486|Fggy
mmu-miR-133a-5p	TCONS_00003024|D830032E09Rik
mmu-miR-133a-5p	TCONS_00026000|6330403K07Rik
mmu-miR-133a-5p	TCONS_00093487|Fggy
mmu-miR-133a-5p	TCONS_00062919|Pmaip1
mmu-miR-133a-5p	TCONS_00029363|Apob
mmu-miR-133a-5p	TCONS_00033784|Rtl1
mmu-miR-133a-5p	TCONS_00093496|Fggy
mmu-miR-133a-5p	TCONS_00031141|9030617O03Rik
mmu-miR-133a-5p	TCONS_00110972|Trpv4
mmu-miR-133a-5p	TCONS_00017285|Hmga2
mmu-miR-133a-5p	TCONS_00059405|Cbs
mmu-miR-133a-5p	TCONS_00141359|Msr1
mmu-miR-133a-5p	TCONS_00031139|9030617O03Rik
mmu-miR-133a-5p	TCONS_00141358|Msr1
mmu-miR-133a-5p	TCONS_00036491|Emb
mmu-miR-133a-5p	TCONS_00053720|BC100530
mmu-miR-133a-5p	TCONS_00147412|Ltf
mmu-miR-133a-5p	TCONS_00093491|Fggy
mmu-miR-133a-5p	TCONS_00093488|Fggy
mmu-miR-133a-5p	TCONS_00042950|Sh2d4b
mmu-miR-133a-5p	TCONS_00059395|Cbs
mmu-miR-133a-5p	TCONS_00059394|Cbs
mmu-miR-133a-5p	TCONS_00147844|Ccr5
mmu-miR-133a-5p	TCONS_00059398|Cbs
mmu-miR-133a-5p	TCONS_00053721|BC100530
mmu-miR-133a-5p	TCONS_00140827|Adam32
mmu-miR-133a-5p	TCONS_00003023|D830032E09Rik
mmu-miR-133b-3p	mmu_circRNA016154
mmu-miR-133b-3p	mmu_circRNA002070
mmu-miR-133b-3p	mmu_circRNA011211
mmu-miR-133b-3p	mmu_circRNA012089
mmu-miR-133b-3p	mmu_circRNA008431
mmu-miR-133b-3p	mmu_circRNA016872
mmu-miR-133b-3p	mmu_circRNA013964
mmu-miR-133b-3p	mmu_circRNA002953
mmu-miR-133b-3p	mmu_circRNA015940
mmu-miR-133b-3p	mmu_circRNA013944
mmu-miR-133b-3p	mmu_circRNA015968
mmu-miR-133b-3p	mmu_circRNA016374
mmu-miR-133b-3p	mmu_circRNA006578
mmu-miR-133b-3p	mmu_circRNA027285
mmu-miR-133b-3p	TCONS_00117123
mmu-miR-133b-3p	TCONS_00045659
mmu-miR-133b-3p	TCONS_00111484|Hpd
mmu-miR-133b-3p	TCONS_00001854|Plcd4
mmu-miR-133b-3p	TCONS_00001857|Plcd4
mmu-miR-133b-3p	TCONS_00041261|Adra1a
mmu-miR-133b-3p	TCONS_00117551|Vwf
mmu-miR-133b-3p	TCONS_00147408|Ltf
mmu-miR-133b-3p	TCONS_00133257|Lrrc28
mmu-miR-133b-3p	TCONS_00001856|Plcd4
mmu-miR-133b-3p	TCONS_00140952|Nrg1
mmu-miR-133b-3p	TCONS_00140825|Adam32
mmu-miR-133b-3p	TCONS_00111488|Hpd
mmu-miR-133b-3p	TCONS_00086286|Cfi
mmu-miR-133b-3p	TCONS_00147409|Ltf
mmu-miR-133b-3p	TCONS_00140953|Nrg1
mmu-miR-133b-3p	TCONS_00133269|Lrrc28
mmu-miR-133b-3p	TCONS_00140824|Adam32
mmu-miR-133b-3p	TCONS_00122440|Pzp
mmu-miR-133b-3p	TCONS_00047505|Hrsp12
mmu-miR-133b-3p	TCONS_00133258|Lrrc28
mmu-miR-133b-3p	TCONS_00111487|Hpd
mmu-miR-133b-3p	TCONS_00009078|Ptprv
mmu-miR-133b-3p	TCONS_00125015|2200002J24Rik
mmu-miR-133b-3p	TCONS_00001858|Plcd4
mmu-miR-133b-3p	TCONS_00057058|Rhag
mmu-miR-133b-3p	TCONS_00047504|Hrsp12
mmu-miR-133b-3p	TCONS_00140823|Adam32
mmu-miR-133b-3p	TCONS_00140947|Nrg1
mmu-miR-133b-3p	TCONS_00001859|Plcd4
mmu-miR-133b-3p	TCONS_00140962|Nrg1
mmu-miR-133b-3p	TCONS_00143616|Agt
mmu-miR-133b-3p	TCONS_00038621|Polk
mmu-miR-133b-3p	TCONS_00001855|Plcd4
mmu-miR-133b-3p	TCONS_00072818|Gm13910
mmu-miR-133b-3p	TCONS_00134106|Thrsp
mmu-miR-133b-3p	TCONS_00095595|Wnt4
mmu-miR-133b-3p	TCONS_00130711|Apoc4
mmu-miR-133b-3p	TCONS_00110377|Hsd17b11
mmu-miR-133b-3p	TCONS_00038163|Zfp874a
mmu-miR-133b-3p	TCONS_00125016|2200002J24Rik
mmu-miR-133b-3p	TCONS_00079651|Prrg4
mmu-miR-133b-3p	TCONS_00133266|Lrrc28
mmu-miR-133b-3p	TCONS_00001862|Plcd4
mmu-miR-133b-3p	TCONS_00133271|Lrrc28
mmu-miR-133b-3p	TCONS_00147412|Ltf
mmu-miR-133b-3p	TCONS_00001861|Plcd4
mmu-miR-133b-3p	TCONS_00125014|2200002J24Rik
mmu-miR-133b-3p	TCONS_00038164|Zfp874a
mmu-miR-135b-5p	mmu_circRNA021669
mmu-miR-135b-5p	mmu_circRNA014460
mmu-miR-135b-5p	mmu_circRNA000783
mmu-miR-135b-5p	mmu_circRNA014454
mmu-miR-135b-5p	mmu_circRNA011320
mmu-miR-135b-5p	mmu_circRNA014492
mmu-miR-135b-5p	mmu_circRNA001121
mmu-miR-135b-5p	mmu_circRNA014907
mmu-miR-135b-5p	mmu_circRNA000070
mmu-miR-135b-5p	mmu_circRNA030686
mmu-miR-135b-5p	mmu_circRNA008111
mmu-miR-135b-5p	mmu_circRNA004832
mmu-miR-135b-5p	mmu_circRNA014424
mmu-miR-135b-5p	mmu_circRNA004709
mmu-miR-135b-5p	mmu_circRNA023761
mmu-miR-135b-5p	mmu_circRNA020194
mmu-miR-135b-5p	mmu_circRNA007849
mmu-miR-135b-5p	mmu_circRNA014335
mmu-miR-135b-5p	mmu_circRNA017510
mmu-miR-135b-5p	mmu_circRNA007235
mmu-miR-135b-5p	mmu_circRNA030310
mmu-miR-135b-5p	mmu_circRNA012937
mmu-miR-135b-5p	mmu_circRNA021517
mmu-miR-135b-5p	mmu_circRNA029600
mmu-miR-135b-5p	mmu_circRNA029082
mmu-miR-135b-5p	mmu_circRNA015607
mmu-miR-135b-5p	mmu_circRNA017476
mmu-miR-135b-5p	mmu_circRNA014456
mmu-miR-135b-5p	mmu_circRNA013692
mmu-miR-135b-5p	TCONS_00031910
mmu-miR-135b-5p	TCONS_00121058
mmu-miR-135b-5p	TCONS_00062639
mmu-miR-135b-5p	TCONS_00071143
mmu-miR-135b-5p	TCONS_00135276|Palb2
mmu-miR-135b-5p	TCONS_00020981|AA465934
mmu-miR-135b-5p	TCONS_00081581|Rbl1
mmu-miR-135b-5p	TCONS_00115299|Mad2l1
mmu-miR-135b-5p	TCONS_00135274|Palb2
mmu-miR-135b-5p	TCONS_00040199|Cdkn3
mmu-miR-135b-5p	TCONS_00083428|Plk4
mmu-miR-135b-5p	TCONS_00150396|9330159M07Rik
mmu-miR-135b-5p	TCONS_00150368|9430037G07Rik
mmu-miR-135b-5p	TCONS_00116163|Bmp10
mmu-miR-135b-5p	TCONS_00083422|Plk4
mmu-miR-135b-5p	TCONS_00117907|Atf7ip
mmu-miR-135b-5p	TCONS_00081580|Rbl1
mmu-miR-135b-5p	TCONS_00135280|Palb2
mmu-miR-135b-5p	TCONS_00115297|Mad2l1
mmu-miR-135b-5p	TCONS_00149115|Rpl10-ps3
mmu-miR-135b-5p	TCONS_00079837|Arhgap11a
mmu-miR-135b-5p	TCONS_00083425|Plk4
mmu-miR-135b-5p	TCONS_00083426|Plk4
mmu-miR-135b-5p	TCONS_00083417|Plk4
mmu-miR-135b-5p	TCONS_00036269|Depdc1b
mmu-miR-135b-5p	TCONS_00135284|Palb2
mmu-miR-135b-5p	TCONS_00083423|Plk4
mmu-miR-135b-5p	TCONS_00019847|Aurkb
mmu-miR-135b-5p	TCONS_00024476|Hmmr
mmu-miR-135b-5p	TCONS_00081583|Rbl1
mmu-miR-135b-5p	TCONS_00079836|Arhgap11a
mmu-miR-135b-5p	TCONS_00083419|Plk4
mmu-miR-135b-5p	TCONS_00019848|Aurkb
mmu-miR-146b-5p	mmu_circRNA024112
mmu-miR-146b-5p	mmu_circRNA021811
mmu-miR-146b-5p	mmu_circRNA020624
mmu-miR-146b-5p	mmu_circRNA001433
mmu-miR-146b-5p	mmu_circRNA007235
mmu-miR-146b-5p	mmu_circRNA016698
mmu-miR-146b-5p	mmu_circRNA001257
mmu-miR-146b-5p	mmu_circRNA029600
mmu-miR-146b-5p	mmu_circRNA000070
mmu-miR-146b-5p	mmu_circRNA021265
mmu-miR-146b-5p	mmu_circRNA025688
mmu-miR-146b-5p	mmu_circRNA014424
mmu-miR-146b-5p	mmu_circRNA002094
mmu-miR-146b-5p	mmu_circRNA025696
mmu-miR-146b-5p	mmu_circRNA009974
mmu-miR-146b-5p	mmu_circRNA017530
mmu-miR-146b-5p	mmu_circRNA021669
mmu-miR-146b-5p	mmu_circRNA007849
mmu-miR-146b-5p	mmu_circRNA004086
mmu-miR-146b-5p	mmu_circRNA014566
mmu-miR-146b-5p	mmu_circRNA019546
mmu-miR-146b-5p	mmu_circRNA001121
mmu-miR-146b-5p	mmu_circRNA029442
mmu-miR-146b-5p	mmu_circRNA001452
mmu-miR-146b-5p	mmu_circRNA004629
mmu-miR-146b-5p	mmu_circRNA005602
mmu-miR-146b-5p	mmu_circRNA003788
mmu-miR-146b-5p	mmu_circRNA007068
mmu-miR-146b-5p	mmu_circRNA006661
mmu-miR-146b-5p	mmu_circRNA003134
mmu-miR-146b-5p	mmu_circRNA011617
mmu-miR-146b-5p	mmu_circRNA003422
mmu-miR-146b-5p	mmu_circRNA030692
mmu-miR-146b-5p	TCONS_00091553
mmu-miR-146b-5p	TCONS_00140090
mmu-miR-146b-5p	TCONS_00094255
mmu-miR-146b-5p	TCONS_00057132
mmu-miR-146b-5p	TCONS_00076931
mmu-miR-146b-5p	TCONS_00039076
mmu-miR-146b-5p	TCONS_00000932
mmu-miR-146b-5p	TCONS_00154678
mmu-miR-146b-5p	TCONS_00134933
mmu-miR-146b-5p	TCONS_00145550
mmu-miR-146b-5p	TCONS_00101881|Abcb4
mmu-miR-146b-5p	TCONS_00113148|Stard13
mmu-miR-146b-5p	TCONS_00075163|Ube2c
mmu-miR-146b-5p	TCONS_00007930|Hjurp
mmu-miR-146b-5p	TCONS_00034351|Idi1
mmu-miR-146b-5p	TCONS_00011268|Dtl
mmu-miR-146b-5p	TCONS_00003690|Kif14
mmu-miR-146b-5p	TCONS_00032739|Mis18bp1
mmu-miR-146b-5p	TCONS_00102902|Tacc3
mmu-miR-146b-5p	TCONS_00099799|Cdca8
mmu-miR-146b-5p	TCONS_00141633|Neil3
mmu-miR-146b-5p	TCONS_00019733|Myh8
mmu-miR-146b-5p	TCONS_00080060|Pla2g4e
mmu-miR-146b-5p	TCONS_00032740|Mis18bp1
mmu-miR-146b-5p	TCONS_00014058|E2f7
mmu-miR-146b-5p	TCONS_00149115|Rpl10-ps3
mmu-miR-146b-5p	TCONS_00102901|Tacc3
mmu-miR-146b-5p	TCONS_00117411|Cdca3
mmu-miR-146b-5p	TCONS_00036003|Dhfr
mmu-miR-146b-5p	TCONS_00086237|Zgrf1
mmu-miR-146b-5p	TCONS_00154178|Cenpi
mmu-miR-146b-5p	TCONS_00148600|Chek1
mmu-miR-146b-5p	TCONS_00117921|Atf7ip
mmu-miR-15a-5p	mmu_circRNA026153
mmu-miR-15a-5p	mmu_circRNA000084
mmu-miR-15a-5p	mmu_circRNA004854
mmu-miR-15a-5p	mmu_circRNA030128
mmu-miR-15a-5p	mmu_circRNA013886
mmu-miR-15a-5p	mmu_circRNA024343
mmu-miR-15a-5p	mmu_circRNA013944
mmu-miR-15a-5p	mmu_circRNA012089
mmu-miR-15a-5p	mmu_circRNA009949
mmu-miR-15a-5p	mmu_circRNA016184
mmu-miR-15a-5p	mmu_circRNA016786
mmu-miR-15a-5p	mmu_circRNA016374
mmu-miR-15a-5p	mmu_circRNA021914
mmu-miR-15a-5p	mmu_circRNA008780
mmu-miR-15a-5p	mmu_circRNA009508
mmu-miR-15a-5p	mmu_circRNA023773
mmu-miR-15a-5p	mmu_circRNA028152
mmu-miR-15a-5p	mmu_circRNA026127
mmu-miR-15a-5p	mmu_circRNA026384
mmu-miR-15a-5p	mmu_circRNA011981
mmu-miR-15a-5p	mmu_circRNA015968
mmu-miR-15a-5p	mmu_circRNA028056
mmu-miR-15a-5p	mmu_circRNA024635
mmu-miR-15a-5p	mmu_circRNA018068
mmu-miR-15a-5p	mmu_circRNA006239
mmu-miR-15a-5p	mmu_circRNA021049
mmu-miR-15a-5p	mmu_circRNA027792
mmu-miR-15a-5p	mmu_circRNA029547
mmu-miR-15a-5p	mmu_circRNA026128
mmu-miR-15a-5p	mmu_circRNA022474
mmu-miR-15a-5p	mmu_circRNA008398
mmu-miR-15a-5p	TCONS_00071845
mmu-miR-15a-5p	TCONS_00092160
mmu-miR-15a-5p	TCONS_00131223
mmu-miR-15a-5p	TCONS_00131225
mmu-miR-15a-5p	TCONS_00039925
mmu-miR-15a-5p	TCONS_00142569
mmu-miR-15a-5p	TCONS_00102545
mmu-miR-15a-5p	TCONS_00137601
mmu-miR-15a-5p	TCONS_00091763
mmu-miR-15a-5p	TCONS_00039441
mmu-miR-15a-5p	TCONS_00037975
mmu-miR-15a-5p	TCONS_00057086
mmu-miR-15a-5p	TCONS_00146659|Acad11
mmu-miR-15a-5p	TCONS_00144813|Apoa1
mmu-miR-15a-5p	TCONS_00037331|Nrn1
mmu-miR-15a-5p	TCONS_00103419|9230114K14Rik
mmu-miR-15a-5p	TCONS_00003023|D830032E09Rik
mmu-miR-15a-5p	TCONS_00098580|Hacd4
mmu-miR-15a-5p	TCONS_00079744|Ano3
mmu-miR-15a-5p	TCONS_00103417|9230114K14Rik
mmu-miR-15a-5p	TCONS_00013629|Pah
mmu-miR-15a-5p	TCONS_00129967|Cox6b2
mmu-miR-15a-5p	TCONS_00003024|D830032E09Rik
mmu-miR-15a-5p	TCONS_00060509|Mdfi
mmu-miR-15a-5p	TCONS_00140829|Adam32
mmu-miR-15a-5p	TCONS_00013630|Pah
mmu-miR-15a-5p	TCONS_00038163|Zfp874a
mmu-miR-15a-5p	TCONS_00083350|Fgf2
mmu-miR-15a-5p	TCONS_00081927|Slc13a3
mmu-miR-15a-5p	TCONS_00122838|Mgp
mmu-miR-15a-5p	TCONS_00017951|Igfbp1
mmu-miR-15a-5p	TCONS_00051664|Ccdc191
mmu-miR-15a-5p	TCONS_00129968|Cox6b2
mmu-miR-15a-5p	TCONS_00152626|Gria3
mmu-miR-15a-5p	TCONS_00076194|Itih2
mmu-miR-15a-5p	TCONS_00129965|Cox6b2
mmu-miR-15a-5p	TCONS_00150918|Col6a6
mmu-miR-15a-5p	TCONS_00060512|Mdfi
mmu-miR-15a-5p	TCONS_00146660|Acad11
mmu-miR-15a-5p	TCONS_00146663|Acad11
mmu-miR-15a-5p	TCONS_00129966|Cox6b2
mmu-miR-15a-5p	TCONS_00013690|Anks1b
mmu-miR-15a-5p	TCONS_00053372|P3h2
mmu-miR-15a-5p	TCONS_00009622|Cacna1e
mmu-miR-15a-5p	TCONS_00097469|Enho
mmu-miR-15a-5p	TCONS_00039850|Itih4
mmu-miR-15a-5p	TCONS_00109215|Gm3716
mmu-miR-15a-5p	TCONS_00017944|Ramp3
mmu-miR-15a-5p	TCONS_00017945|Ramp3
mmu-miR-15a-5p	TCONS_00038164|Zfp874a
mmu-miR-15a-5p	TCONS_00084216|Sfrp2
mmu-miR-15a-5p	TCONS_00015300|Fam229b
mmu-miR-15a-5p	TCONS_00046455|Arhgap8
mmu-miR-15a-5p	TCONS_00133263|Lrrc28
mmu-miR-15a-5p	TCONS_00024478|Ccng1
mmu-miR-15a-5p	TCONS_00095595|Wnt4
mmu-miR-15a-5p	TCONS_00079745|Ano3
mmu-miR-15a-5p	TCONS_00158197|Bmx
mmu-miR-15a-5p	TCONS_00082975|Slc2a2
mmu-miR-15a-5p	TCONS_00150920|Col6a6
mmu-miR-15a-5p	TCONS_00150921|Col6a6
mmu-miR-15a-5p	TCONS_00039852|Itih4
mmu-miR-15a-5p	TCONS_00120596|Cyp26b1
mmu-miR-15a-5p	TCONS_00129969|Cox6b2
mmu-miR-15a-5p	TCONS_00084217|Sfrp2
mmu-miR-15a-5p	TCONS_00039847|Itih4
mmu-miR-15a-5p	TCONS_00103418|9230114K14Rik
mmu-miR-15a-5p	TCONS_00088661|Fgb
mmu-miR-15b-3p	mmu_circRNA015940
mmu-miR-15b-3p	mmu_circRNA030490
mmu-miR-15b-3p	mmu_circRNA018068
mmu-miR-15b-3p	mmu_circRNA029358
mmu-miR-15b-3p	mmu_circRNA022474
mmu-miR-15b-3p	mmu_circRNA031135
mmu-miR-15b-3p	mmu_circRNA023773
mmu-miR-15b-3p	mmu_circRNA011849
mmu-miR-15b-3p	mmu_circRNA024946
mmu-miR-15b-3p	mmu_circRNA004854
mmu-miR-15b-3p	mmu_circRNA016374
mmu-miR-15b-3p	mmu_circRNA017157
mmu-miR-15b-3p	mmu_circRNA019310
mmu-miR-15b-3p	mmu_circRNA026128
mmu-miR-15b-3p	mmu_circRNA008271
mmu-miR-15b-3p	mmu_circRNA008431
mmu-miR-15b-3p	mmu_circRNA026127
mmu-miR-15b-3p	TCONS_00142698
mmu-miR-15b-3p	TCONS_00147865|Gria4
mmu-miR-15b-3p	TCONS_00013717|Anks1b
mmu-miR-15b-3p	TCONS_00013734|Anks1b
mmu-miR-15b-3p	TCONS_00004335|F5
mmu-miR-15b-3p	TCONS_00147864|Gria4
mmu-miR-15b-3p	TCONS_00111312|Acad12
mmu-miR-15b-3p	TCONS_00123596|Zfp667
mmu-miR-15b-3p	TCONS_00079744|Ano3
mmu-miR-15b-3p	TCONS_00139276|Ces2g
mmu-miR-15b-3p	TCONS_00013711|Anks1b
mmu-miR-15b-3p	TCONS_00110972|Trpv4
mmu-miR-16-1-3p	mmu_circRNA023773
mmu-miR-16-1-3p	mmu_circRNA015311
mmu-miR-16-1-3p	mmu_circRNA025310
mmu-miR-16-1-3p	mmu_circRNA014159
mmu-miR-16-1-3p	mmu_circRNA023756
mmu-miR-16-1-3p	mmu_circRNA031135
mmu-miR-16-1-3p	mmu_circRNA022580
mmu-miR-16-1-3p	mmu_circRNA028056
mmu-miR-16-1-3p	mmu_circRNA024343
mmu-miR-16-1-3p	mmu_circRNA000028
mmu-miR-16-1-3p	mmu_circRNA021914
mmu-miR-16-1-3p	mmu_circRNA006896
mmu-miR-16-1-3p	mmu_circRNA014989
mmu-miR-16-1-3p	mmu_circRNA019514
mmu-miR-16-1-3p	mmu_circRNA013944
mmu-miR-16-1-3p	mmu_circRNA015940
mmu-miR-16-1-3p	mmu_circRNA018194
mmu-miR-16-1-3p	mmu_circRNA000321
mmu-miR-16-1-3p	mmu_circRNA017136
mmu-miR-16-1-3p	mmu_circRNA009508
mmu-miR-16-1-3p	mmu_circRNA019310
mmu-miR-16-1-3p	TCONS_00035637
mmu-miR-16-1-3p	TCONS_00091763
mmu-miR-16-1-3p	TCONS_00142569
mmu-miR-16-1-3p	TCONS_00118147
mmu-miR-16-1-3p	TCONS_00022795|Sphk1
mmu-miR-16-1-3p	TCONS_00155110|Gpm6b
mmu-miR-16-1-3p	TCONS_00155109|Gpm6b
mmu-miR-16-1-3p	TCONS_00155107|Gpm6b
mmu-miR-16-1-3p	TCONS_00009622|Cacna1e
mmu-miR-16-1-3p	TCONS_00155106|Gpm6b
mmu-miR-16-1-3p	TCONS_00084201|Fgg
mmu-miR-16-1-3p	TCONS_00155113|Gpm6b
mmu-miR-16-1-3p	TCONS_00033214|Gm5436
mmu-miR-16-1-3p	TCONS_00155114|Gpm6b
mmu-miR-16-1-3p	TCONS_00152945|Slitrk2
mmu-miR-16-1-3p	TCONS_00155108|Gpm6b
mmu-miR-16-1-3p	TCONS_00155111|Gpm6b
mmu-miR-16-1-3p	TCONS_00022796|Sphk1
mmu-miR-16-1-3p	TCONS_00074871|Lbp
mmu-miR-16-1-3p	TCONS_00155112|Gpm6b
mmu-miR-16-2-3p	mmu_circRNA009128
mmu-miR-16-2-3p	mmu_circRNA002953
mmu-miR-16-2-3p	mmu_circRNA021914
mmu-miR-16-2-3p	mmu_circRNA027206
mmu-miR-16-2-3p	mmu_circRNA008271
mmu-miR-16-2-3p	mmu_circRNA016154
mmu-miR-16-2-3p	mmu_circRNA027470
mmu-miR-16-2-3p	mmu_circRNA003052
mmu-miR-16-2-3p	mmu_circRNA028056
mmu-miR-16-2-3p	mmu_circRNA008328
mmu-miR-16-2-3p	mmu_circRNA011981
mmu-miR-16-2-3p	mmu_circRNA009508
mmu-miR-16-2-3p	mmu_circRNA028923
mmu-miR-16-2-3p	TCONS_00065901
mmu-miR-16-2-3p	TCONS_00079649
mmu-miR-16-2-3p	TCONS_00093488|Fggy
mmu-miR-16-2-3p	TCONS_00017221|Mdm2
mmu-miR-16-2-3p	TCONS_00143743|Casp4
mmu-miR-16-2-3p	TCONS_00053379|Cldn1
mmu-miR-16-2-3p	TCONS_00043969|Ptk2b
mmu-miR-16-2-3p	TCONS_00093487|Fggy
mmu-miR-16-2-3p	TCONS_00069889|Psd4
mmu-miR-16-2-3p	TCONS_00115602|Retsat
mmu-miR-16-2-3p	TCONS_00076194|Itih2
mmu-miR-16-2-3p	TCONS_00093486|Fggy
mmu-miR-16-2-3p	TCONS_00009621|Cacna1e
mmu-miR-16-2-3p	TCONS_00104436|Afp
mmu-miR-16-2-3p	TCONS_00115604|Retsat
mmu-miR-16-2-3p	TCONS_00059310|Trp53cor1
mmu-miR-16-2-3p	TCONS_00017214|Mdm2
mmu-miR-16-2-3p	TCONS_00157756|Kcne1l
mmu-miR-17-3p	mmu_circRNA015968
mmu-miR-17-3p	mmu_circRNA025300
mmu-miR-17-3p	mmu_circRNA011981
mmu-miR-17-3p	mmu_circRNA020085
mmu-miR-17-3p	mmu_circRNA009766
mmu-miR-17-3p	mmu_circRNA009508
mmu-miR-17-3p	mmu_circRNA027470
mmu-miR-17-3p	mmu_circRNA007215
mmu-miR-17-3p	mmu_circRNA014888
mmu-miR-17-3p	mmu_circRNA018469
mmu-miR-17-3p	mmu_circRNA023756
mmu-miR-17-3p	mmu_circRNA018194
mmu-miR-17-3p	mmu_circRNA022474
mmu-miR-17-3p	mmu_circRNA014253
mmu-miR-17-3p	mmu_circRNA021914
mmu-miR-17-3p	mmu_circRNA004854
mmu-miR-17-3p	mmu_circRNA014159
mmu-miR-17-3p	mmu_circRNA006896
mmu-miR-17-3p	mmu_circRNA015835
mmu-miR-17-3p	mmu_circRNA024635
mmu-miR-17-3p	mmu_circRNA016377
mmu-miR-17-3p	TCONS_00039441
mmu-miR-17-3p	TCONS_00012437
mmu-miR-17-3p	TCONS_00042738
mmu-miR-17-3p	TCONS_00026213|Serpinf2
mmu-miR-17-3p	TCONS_00131668|Hpn
mmu-miR-17-3p	TCONS_00146659|Acad11
mmu-miR-17-3p	TCONS_00141358|Msr1
mmu-miR-17-3p	TCONS_00057882|Ehd3
mmu-miR-17-3p	TCONS_00151521|Arpp21
mmu-miR-17-3p	TCONS_00112926|Cyp3a11
mmu-miR-17-3p	TCONS_00008726|Cd55
mmu-miR-17-3p	TCONS_00017456|Rdh7
mmu-miR-17-3p	TCONS_00104433|Afp
mmu-miR-17-3p	TCONS_00086286|Cfi
mmu-miR-17-3p	TCONS_00133265|Lrrc28
mmu-miR-17-3p	TCONS_00001856|Plcd4
mmu-miR-17-3p	TCONS_00026214|Serpinf2
mmu-miR-17-3p	TCONS_00003025|D830032E09Rik
mmu-miR-17-3p	TCONS_00013697|Anks1b
mmu-miR-17-3p	TCONS_00001854|Plcd4
mmu-miR-17-3p	TCONS_00131666|Hpn
mmu-miR-17-3p	TCONS_00110377|Hsd17b11
mmu-miR-17-3p	TCONS_00051041|Bdh1
mmu-miR-17-3p	TCONS_00001257|Aox1
mmu-miR-17-3p	TCONS_00001789|Igfbp2
mmu-miR-17-3p	TCONS_00046457|Arhgap8
mmu-miR-17-3p	TCONS_00031274|Serpina3n
mmu-miR-17-3p	TCONS_00051901|Cpox
mmu-miR-17-3p	TCONS_00151522|Arpp21
mmu-miR-17-3p	TCONS_00040978|Rec8
mmu-miR-17-3p	TCONS_00084828|S100a8
mmu-miR-17-3p	TCONS_00146660|Acad11
mmu-miR-17-3p	TCONS_00110380|Hsd17b11
mmu-miR-17-3p	TCONS_00065860|Aldh1a1
mmu-miR-17-3p	TCONS_00093498|Fggy
mmu-miR-17-3p	TCONS_00067763|Ms4a6d
mmu-miR-17-3p	TCONS_00142089|Gdf15
mmu-miR-17-3p	TCONS_00026216|Serpinf2
mmu-miR-17-3p	TCONS_00086287|Cfi
mmu-miR-17-3p	TCONS_00001855|Plcd4
mmu-miR-17-3p	TCONS_00041892|Itgbl1
mmu-miR-17-3p	TCONS_00129300|Scgb1c1
mmu-miR-17-3p	TCONS_00104437|Afp
mmu-miR-17-3p	TCONS_00079746|Ano3
mmu-miR-17-3p	TCONS_00023640|Igfbp3
mmu-miR-17-3p	TCONS_00131667|Hpn
mmu-miR-17-3p	TCONS_00122062|C3ar1
mmu-miR-17-3p	TCONS_00085886|Col11a1
mmu-miR-17-3p	TCONS_00136300|Pidd1
mmu-miR-17-3p	TCONS_00131665|Hpn
mmu-miR-17-3p	TCONS_00060676|Lrg1
mmu-miR-17-3p	TCONS_00009603|Cacna1e
mmu-miR-17-3p	TCONS_00147845|Ccr5
mmu-miR-17-3p	TCONS_00112925|Cyp3a11
mmu-miR-17-3p	TCONS_00108716|Slc2a9
mmu-miR-17-3p	TCONS_00108718|Slc2a9
mmu-miR-17-3p	TCONS_00151508|Arpp21
mmu-miR-17-3p	TCONS_00133266|Lrrc28
mmu-miR-17-3p	TCONS_00150924|Col6a5
mmu-miR-17-3p	TCONS_00001860|Plcd4
mmu-miR-17-3p	TCONS_00109916|Gc
mmu-miR-17-3p	TCONS_00019633|2410006H16Rik
mmu-miR-17-3p	TCONS_00009984|Fmo2
mmu-miR-17-3p	TCONS_00062511|Lvrn
mmu-miR-17-3p	TCONS_00133264|Lrrc28
mmu-miR-17-3p	TCONS_00046456|Arhgap8
mmu-miR-17-3p	TCONS_00108715|Slc2a9
mmu-miR-17-3p	TCONS_00142091|Gdf15
mmu-miR-17-3p	TCONS_00059876|Apom
mmu-miR-17-3p	TCONS_00141359|Msr1
mmu-miR-17-5p	mmu_circRNA023773
mmu-miR-17-5p	mmu_circRNA015311
mmu-miR-17-5p	mmu_circRNA013944
mmu-miR-17-5p	mmu_circRNA013964
mmu-miR-17-5p	mmu_circRNA016816
mmu-miR-17-5p	mmu_circRNA009766
mmu-miR-17-5p	mmu_circRNA008398
mmu-miR-17-5p	mmu_circRNA026384
mmu-miR-17-5p	mmu_circRNA008780
mmu-miR-17-5p	mmu_circRNA001775
mmu-miR-17-5p	mmu_circRNA000221
mmu-miR-17-5p	mmu_circRNA006578
mmu-miR-17-5p	mmu_circRNA000333
mmu-miR-17-5p	mmu_circRNA031135
mmu-miR-17-5p	mmu_circRNA016872
mmu-miR-17-5p	mmu_circRNA027593
mmu-miR-17-5p	mmu_circRNA030128
mmu-miR-17-5p	mmu_circRNA010993
mmu-miR-17-5p	mmu_circRNA023756
mmu-miR-17-5p	mmu_circRNA012089
mmu-miR-17-5p	mmu_circRNA011211
mmu-miR-17-5p	mmu_circRNA022474
mmu-miR-17-5p	TCONS_00157440
mmu-miR-17-5p	TCONS_00142157|RP23-457J22.1
mmu-miR-17-5p	TCONS_00091834|Trp53inp1
mmu-miR-17-5p	TCONS_00129808|Pirb
mmu-miR-17-5p	TCONS_00022053|G6pc
mmu-miR-17-5p	TCONS_00091836|Trp53inp1
mmu-miR-17-5p	TCONS_00129809|Pirb
mmu-miR-17-5p	TCONS_00110377|Hsd17b11
mmu-miR-17-5p	TCONS_00017285|Hmga2
mmu-miR-17-5p	TCONS_00003025|D830032E09Rik
mmu-miR-17-5p	TCONS_00004341|Slc19a2
mmu-miR-17-5p	TCONS_00112926|Cyp3a11
mmu-miR-17-5p	TCONS_00009989|Fmo2
mmu-miR-17-5p	TCONS_00038164|Zfp874a
mmu-miR-17-5p	TCONS_00024478|Ccng1
mmu-miR-17-5p	TCONS_00091835|Trp53inp1
mmu-miR-17-5p	TCONS_00133269|Lrrc28
mmu-miR-17-5p	TCONS_00038177|Zfp87
mmu-miR-17-5p	TCONS_00152626|Gria3
mmu-miR-17-5p	TCONS_00038178|Zfp87
mmu-miR-17-5p	TCONS_00004340|Slc19a2
mmu-miR-17-5p	TCONS_00129805|Pirb
mmu-miR-181a-5p	mmu_circRNA018741
mmu-miR-181a-5p	mmu_circRNA009766
mmu-miR-181a-5p	mmu_circRNA008398
mmu-miR-181a-5p	mmu_circRNA008270
mmu-miR-181a-5p	mmu_circRNA003569
mmu-miR-181a-5p	mmu_circRNA027206
mmu-miR-181a-5p	mmu_circRNA009575
mmu-miR-181a-5p	mmu_circRNA023756
mmu-miR-181a-5p	mmu_circRNA016154
mmu-miR-181a-5p	mmu_circRNA015968
mmu-miR-181a-5p	mmu_circRNA011211
mmu-miR-181a-5p	mmu_circRNA030926
mmu-miR-181a-5p	mmu_circRNA018120
mmu-miR-181a-5p	mmu_circRNA014159
mmu-miR-181a-5p	mmu_circRNA014141
mmu-miR-181a-5p	mmu_circRNA028056
mmu-miR-181a-5p	mmu_circRNA016184
mmu-miR-181a-5p	mmu_circRNA024923
mmu-miR-181a-5p	mmu_circRNA026119
mmu-miR-181a-5p	mmu_circRNA001775
mmu-miR-181a-5p	mmu_circRNA011849
mmu-miR-181a-5p	mmu_circRNA006896
mmu-miR-181a-5p	mmu_circRNA009489
mmu-miR-181a-5p	mmu_circRNA002953
mmu-miR-181a-5p	mmu_circRNA012215
mmu-miR-181a-5p	mmu_circRNA026410
mmu-miR-181a-5p	mmu_circRNA004854
mmu-miR-181a-5p	TCONS_00020654
mmu-miR-181a-5p	TCONS_00086807|Uox
mmu-miR-181a-5p	TCONS_00016731|Nr1h4
mmu-miR-181a-5p	TCONS_00066519|Sema4g
mmu-miR-181a-5p	TCONS_00017778|Lif
mmu-miR-181a-5p	TCONS_00008728|Cd55
mmu-miR-181a-5p	TCONS_00016732|Nr1h4
mmu-miR-181a-5p	TCONS_00024477|Ccng1
mmu-miR-181a-5p	TCONS_00016736|Nr1h4
mmu-miR-181a-5p	TCONS_00066517|Sema4g
mmu-miR-181a-5p	TCONS_00130063|Zfp583
mmu-miR-181a-5p	TCONS_00015618|Ddit4
mmu-miR-181a-5p	TCONS_00017779|Lif
mmu-miR-183-5p	mmu_circRNA024141
mmu-miR-183-5p	mmu_circRNA014566
mmu-miR-183-5p	mmu_circRNA028903
mmu-miR-183-5p	mmu_circRNA017060
mmu-miR-183-5p	mmu_circRNA026341
mmu-miR-183-5p	mmu_circRNA027131
mmu-miR-183-5p	mmu_circRNA024568
mmu-miR-183-5p	mmu_circRNA029595
mmu-miR-183-5p	mmu_circRNA014335
mmu-miR-183-5p	mmu_circRNA023648
mmu-miR-183-5p	mmu_circRNA004832
mmu-miR-183-5p	mmu_circRNA002696
mmu-miR-183-5p	mmu_circRNA002094
mmu-miR-183-5p	mmu_circRNA005055
mmu-miR-183-5p	mmu_circRNA007068
mmu-miR-183-5p	mmu_circRNA013366
mmu-miR-183-5p	mmu_circRNA031091
mmu-miR-183-5p	mmu_circRNA016052
mmu-miR-183-5p	mmu_circRNA000070
mmu-miR-183-5p	mmu_circRNA003485
mmu-miR-183-5p	mmu_circRNA003422
mmu-miR-183-5p	mmu_circRNA020194
mmu-miR-183-5p	TCONS_00039076
mmu-miR-183-5p	TCONS_00091865
mmu-miR-183-5p	TCONS_00148567|Hyls1
mmu-miR-183-5p	TCONS_00097406|Aqp7
mmu-miR-183-5p	TCONS_00044004|Gm20667
mmu-miR-183-5p	TCONS_00043176|Dlgap5
mmu-miR-183-5p	TCONS_00014489|Prim1
mmu-miR-183-5p	TCONS_00146731|Poc1a
mmu-miR-183-5p	TCONS_00007465|Prkag3
mmu-miR-183-5p	TCONS_00097410|Aqp7
mmu-miR-183-5p	TCONS_00007467|Prkag3
mmu-miR-183-5p	TCONS_00116884|Fancd2
mmu-miR-183-5p	TCONS_00139743|Wfdc1
mmu-miR-183-5p	TCONS_00094249|Stil
mmu-miR-183-5p	TCONS_00005144|Dusp10
mmu-miR-183-5p	TCONS_00094250|Stil
mmu-miR-183-5p	TCONS_00094251|Stil
mmu-miR-183-5p	TCONS_00007464|Prkag3
mmu-miR-183-5p	TCONS_00053395|Fgf12
mmu-miR-183-5p	TCONS_00007468|Prkag3
mmu-miR-183-5p	TCONS_00003601|Ube2t
mmu-miR-183-5p	TCONS_00107642|Dbf4
mmu-miR-183-5p	TCONS_00072824|Kif18a
mmu-miR-183-5p	TCONS_00097409|Aqp7
mmu-miR-183-5p	TCONS_00072823|Kif18a
mmu-miR-192-5p	mmu_circRNA001121
mmu-miR-192-5p	mmu_circRNA026265
mmu-miR-192-5p	mmu_circRNA024633
mmu-miR-192-5p	mmu_circRNA013685
mmu-miR-192-5p	mmu_circRNA021669
mmu-miR-192-5p	mmu_circRNA014566
mmu-miR-192-5p	mmu_circRNA006661
mmu-miR-192-5p	mmu_circRNA020830
mmu-miR-192-5p	mmu_circRNA031091
mmu-miR-192-5p	mmu_circRNA022578
mmu-miR-192-5p	mmu_circRNA001452
mmu-miR-192-5p	mmu_circRNA002311
mmu-miR-192-5p	mmu_circRNA024110
mmu-miR-192-5p	mmu_circRNA011617
mmu-miR-192-5p	mmu_circRNA009974
mmu-miR-192-5p	mmu_circRNA021265
mmu-miR-192-5p	mmu_circRNA014355
mmu-miR-192-5p	TCONS_00145550
mmu-miR-192-5p	TCONS_00087478
mmu-miR-192-5p	TCONS_00002938
mmu-miR-192-5p	TCONS_00039076
mmu-miR-192-5p	TCONS_00142593|Neto2
mmu-miR-192-5p	TCONS_00114928|Creb5
mmu-miR-192-5p	TCONS_00145337|Tipin
mmu-miR-192-5p	TCONS_00034350|Idi1
mmu-miR-192-5p	TCONS_00020203|Fam64a
mmu-miR-192-5p	TCONS_00103333|Ncapg
mmu-miR-192-5p	TCONS_00103334|Ncapg
mmu-miR-192-5p	TCONS_00034349|Idi1
mmu-miR-192-5p	TCONS_00114943|Creb5
mmu-miR-1933-3p	mmu_circRNA002905
mmu-miR-1933-3p	mmu_circRNA003422
mmu-miR-1933-3p	mmu_circRNA028578
mmu-miR-1933-3p	mmu_circRNA025688
mmu-miR-1933-3p	mmu_circRNA006795
mmu-miR-1933-3p	mmu_circRNA007802
mmu-miR-1933-3p	mmu_circRNA011280
mmu-miR-1933-3p	mmu_circRNA017060
mmu-miR-1933-3p	mmu_circRNA001121
mmu-miR-1933-3p	mmu_circRNA025757
mmu-miR-1933-3p	mmu_circRNA010185
mmu-miR-1933-3p	mmu_circRNA029442
mmu-miR-1933-3p	mmu_circRNA016960
mmu-miR-1933-3p	mmu_circRNA011617
mmu-miR-1933-3p	mmu_circRNA013366
mmu-miR-1933-3p	mmu_circRNA019326
mmu-miR-1933-3p	mmu_circRNA025696
mmu-miR-1933-3p	mmu_circRNA026113
mmu-miR-1933-3p	mmu_circRNA014335
mmu-miR-1933-3p	mmu_circRNA030602
mmu-miR-1933-3p	mmu_circRNA013411
mmu-miR-1933-3p	mmu_circRNA004709
mmu-miR-1933-3p	mmu_circRNA021811
mmu-miR-1933-3p	mmu_circRNA010428
mmu-miR-1933-3p	mmu_circRNA001257
mmu-miR-1933-3p	mmu_circRNA004832
mmu-miR-1933-3p	mmu_circRNA004086
mmu-miR-1933-3p	mmu_circRNA019456
mmu-miR-1933-3p	mmu_circRNA004629
mmu-miR-1933-3p	mmu_circRNA004056
mmu-miR-1933-3p	mmu_circRNA002903
mmu-miR-1933-3p	mmu_circRNA007838
mmu-miR-1933-3p	TCONS_00135222
mmu-miR-1933-3p	TCONS_00094297
mmu-miR-1933-3p	TCONS_00016666
mmu-miR-1933-3p	TCONS_00091865
mmu-miR-1933-3p	TCONS_00090552
mmu-miR-1933-3p	TCONS_00037184
mmu-miR-1933-3p	TCONS_00138536
mmu-miR-1933-3p	TCONS_00087070|Depdc1a
mmu-miR-1933-3p	TCONS_00046696|Gm37304
mmu-miR-1933-3p	TCONS_00043749|Ska3
mmu-miR-1933-3p	TCONS_00007926|Hjurp
mmu-miR-1933-3p	TCONS_00014490|Prim1
mmu-miR-1933-3p	TCONS_00089605|Hist2h4
mmu-miR-1933-3p	TCONS_00007928|Hjurp
mmu-miR-1933-3p	TCONS_00090124|Slc6a17
mmu-miR-1933-3p	TCONS_00105554|Cit
mmu-miR-1933-3p	TCONS_00120889|Mcm2
mmu-miR-1933-3p	TCONS_00003686|Kif14
mmu-miR-1933-3p	TCONS_00105173|Pole
mmu-miR-1933-3p	TCONS_00036269|Depdc1b
mmu-miR-1933-3p	TCONS_00043174|Dlgap5
mmu-miR-1933-3p	TCONS_00073363|Wdr76
mmu-miR-1933-3p	TCONS_00087069|Depdc1a
mmu-miR-1933-3p	TCONS_00145469|2810417H13Rik
mmu-miR-1933-3p	TCONS_00126667|Prc1
mmu-miR-1933-3p	TCONS_00126669|Prc1
mmu-miR-1933-3p	TCONS_00005357|Nek2
mmu-miR-1933-3p	TCONS_00073037|Bub1b
mmu-miR-1933-3p	TCONS_00140278|Shcbp1
mmu-miR-1933-3p	TCONS_00007927|Hjurp
mmu-miR-1933-3p	TCONS_00090125|Slc6a17
mmu-miR-1933-3p	TCONS_00105172|Pole
mmu-miR-1933-3p	TCONS_00027427|Top2a
mmu-miR-1933-3p	TCONS_00104960|Cdc7
mmu-miR-1933-3p	TCONS_00157382|Rps6ka6
mmu-miR-1933-3p	TCONS_00043173|Dlgap5
mmu-miR-1933-3p	TCONS_00046156|Gm16576
mmu-miR-1933-3p	TCONS_00126670|Prc1
mmu-miR-1933-3p	TCONS_00043171|Dlgap5
mmu-miR-1933-3p	TCONS_00130002|Sbk2
mmu-miR-1933-3p	TCONS_00102584|Cenpa
mmu-miR-1933-3p	TCONS_00157377|Rps6ka6
mmu-miR-1933-3p	TCONS_00059628|Kifc1
mmu-miR-1933-3p	TCONS_00126666|Prc1
mmu-miR-1933-3p	TCONS_00139743|Wfdc1
mmu-miR-1933-3p	TCONS_00059626|Kifc1
mmu-miR-1933-3p	TCONS_00073142|Nusap1
mmu-miR-1933-3p	TCONS_00055949|Kifc5b
mmu-miR-1933-3p	TCONS_00102583|Cenpa
mmu-miR-1933-3p	TCONS_00087067|Depdc1a
mmu-miR-1933-3p	TCONS_00126676|Prc1
mmu-miR-1933-3p	TCONS_00052421|Chaf1b
mmu-miR-1933-3p	TCONS_00009074|Lgr6
mmu-miR-1933-3p	TCONS_00157380|Rps6ka6
mmu-miR-1933-3p	TCONS_00157381|Rps6ka6
mmu-miR-1933-3p	TCONS_00076002|Mcm10
mmu-miR-1933-3p	TCONS_00059627|Kifc1
mmu-miR-1933-3p	TCONS_00157383|Rps6ka6
mmu-miR-1933-3p	TCONS_00059622|Kifc1
mmu-miR-1933-3p	TCONS_00132593|E2f8
mmu-miR-1933-3p	TCONS_00090123|Slc6a17
mmu-miR-1933-3p	TCONS_00104958|Cdc7
mmu-miR-1933-3p	TCONS_00157378|Rps6ka6
mmu-miR-1933-3p	TCONS_00020753|Spag5
mmu-miR-1933-3p	TCONS_00027720|Brca1
mmu-miR-1933-3p	TCONS_00102586|Cenpa
mmu-miR-1933-3p	TCONS_00126671|Prc1
mmu-miR-1933-3p	TCONS_00059624|Kifc1
mmu-miR-1933-3p	TCONS_00043177|Dlgap5
mmu-miR-1933-3p	TCONS_00120313|Dnah6
mmu-miR-1933-3p	TCONS_00043635|Tinf2
mmu-miR-1949	mmu_circRNA022578
mmu-miR-1949	mmu_circRNA028903
mmu-miR-1949	mmu_circRNA029585
mmu-miR-1949	mmu_circRNA000070
mmu-miR-1949	mmu_circRNA013692
mmu-miR-1949	mmu_circRNA003952
mmu-miR-1949	mmu_circRNA017045
mmu-miR-1949	mmu_circRNA013366
mmu-miR-1949	mmu_circRNA001440
mmu-miR-1949	mmu_circRNA001121
mmu-miR-1949	mmu_circRNA022147
mmu-miR-1949	mmu_circRNA004086
mmu-miR-1949	mmu_circRNA004056
mmu-miR-1949	mmu_circRNA002311
mmu-miR-1949	mmu_circRNA014518
mmu-miR-1949	mmu_circRNA023301
mmu-miR-1949	mmu_circRNA003730
mmu-miR-1949	mmu_circRNA029334
mmu-miR-1949	mmu_circRNA016065
mmu-miR-1949	mmu_circRNA015540
mmu-miR-1949	TCONS_00151595
mmu-miR-1949	TCONS_00071290
mmu-miR-1949	TCONS_00033466|Efcab11
mmu-miR-1949	TCONS_00077513|Phf19
mmu-miR-1949	TCONS_00077514|Phf19
mmu-miR-1949	TCONS_00072821|Kif18a
mmu-miR-1949	TCONS_00043960|Esco2
mmu-miR-1949	TCONS_00058233|2700099C18Rik
mmu-miR-1949	TCONS_00140279|Shcbp1
mmu-miR-1949	TCONS_00107639|Dbf4
mmu-miR-200b-3p	mmu_circRNA014335
mmu-miR-200b-3p	mmu_circRNA003952
mmu-miR-200b-3p	mmu_circRNA026265
mmu-miR-200b-3p	mmu_circRNA007384
mmu-miR-200b-3p	mmu_circRNA019456
mmu-miR-200b-3p	mmu_circRNA013411
mmu-miR-200b-3p	mmu_circRNA013685
mmu-miR-200b-3p	mmu_circRNA014355
mmu-miR-200b-3p	mmu_circRNA016351
mmu-miR-200b-3p	mmu_circRNA015607
mmu-miR-200b-3p	mmu_circRNA008111
mmu-miR-200b-3p	mmu_circRNA015540
mmu-miR-200b-3p	mmu_circRNA029334
mmu-miR-200b-3p	mmu_circRNA012902
mmu-miR-200b-3p	mmu_circRNA014566
mmu-miR-200b-3p	mmu_circRNA020830
mmu-miR-200b-3p	mmu_circRNA029585
mmu-miR-200b-3p	mmu_circRNA028897
mmu-miR-200b-3p	mmu_circRNA026291
mmu-miR-200b-3p	mmu_circRNA004858
mmu-miR-200b-3p	mmu_circRNA001440
mmu-miR-200b-3p	mmu_circRNA021517
mmu-miR-200b-3p	mmu_circRNA030602
mmu-miR-200b-3p	mmu_circRNA014454
mmu-miR-200b-3p	mmu_circRNA014456
mmu-miR-200b-3p	mmu_circRNA030692
mmu-miR-200b-3p	mmu_circRNA003485
mmu-miR-200b-3p	mmu_circRNA020194
mmu-miR-200b-3p	mmu_circRNA012442
mmu-miR-200b-3p	mmu_circRNA007068
mmu-miR-200b-3p	mmu_circRNA012937
mmu-miR-200b-3p	mmu_circRNA001121
mmu-miR-200b-3p	mmu_circRNA029600
mmu-miR-200b-3p	mmu_circRNA030310
mmu-miR-200b-3p	mmu_circRNA021989
mmu-miR-200b-3p	mmu_circRNA030686
mmu-miR-200b-3p	mmu_circRNA020502
mmu-miR-200b-3p	mmu_circRNA016960
mmu-miR-200b-3p	TCONS_00150365
mmu-miR-200b-3p	TCONS_00153559
mmu-miR-200b-3p	TCONS_00103336|Ncapg
mmu-miR-200b-3p	TCONS_00113147|Stard13
mmu-miR-200b-3p	TCONS_00073363|Wdr76
mmu-miR-200b-3p	TCONS_00099321|Kif2c
mmu-miR-200b-3p	TCONS_00034604|Hist1h2bk
mmu-miR-200b-3p	TCONS_00113146|Stard13
mmu-miR-200b-3p	TCONS_00099316|Kif2c
mmu-miR-200b-3p	TCONS_00039193|Gm2974
mmu-miR-200b-3p	TCONS_00071464|Csrnp3
mmu-miR-200b-3p	TCONS_00049486|Tuba1b
mmu-miR-200b-3p	TCONS_00097438|Kif24
mmu-miR-200b-3p	TCONS_00092102|Mms22l
mmu-miR-200b-3p	TCONS_00080494|Bub1
mmu-miR-200b-3p	TCONS_00099320|Kif2c
mmu-miR-200b-3p	TCONS_00097443|Kif24
mmu-miR-200b-3p	TCONS_00135278|Palb2
mmu-miR-200b-3p	TCONS_00097442|Kif24
mmu-miR-200b-3p	TCONS_00046351|Sept3
mmu-miR-200b-3p	TCONS_00003686|Kif14
mmu-miR-200b-3p	TCONS_00091360|Gm30382
mmu-miR-200b-3p	TCONS_00097437|Kif24
mmu-miR-200b-3p	TCONS_00103332|Ncapg
mmu-miR-200b-3p	TCONS_00148593|Chek1
mmu-miR-200b-3p	TCONS_00029647|Rrm2
mmu-miR-200b-3p	TCONS_00020805|Nos2
mmu-miR-20a-5p	mmu_circRNA030128
mmu-miR-20a-5p	mmu_circRNA000221
mmu-miR-20a-5p	mmu_circRNA009949
mmu-miR-20a-5p	mmu_circRNA013944
mmu-miR-20a-5p	mmu_circRNA013964
mmu-miR-20a-5p	mmu_circRNA009766
mmu-miR-20a-5p	mmu_circRNA027593
mmu-miR-20a-5p	mmu_circRNA001775
mmu-miR-20a-5p	mmu_circRNA026384
mmu-miR-20a-5p	mmu_circRNA015311
mmu-miR-20a-5p	mmu_circRNA016816
mmu-miR-20a-5p	mmu_circRNA012089
mmu-miR-20a-5p	mmu_circRNA008780
mmu-miR-20a-5p	mmu_circRNA023773
mmu-miR-20a-5p	mmu_circRNA000333
mmu-miR-20a-5p	mmu_circRNA023756
mmu-miR-20a-5p	mmu_circRNA008398
mmu-miR-20a-5p	mmu_circRNA006578
mmu-miR-20a-5p	mmu_circRNA010993
mmu-miR-20a-5p	mmu_circRNA011211
mmu-miR-20a-5p	mmu_circRNA022474
mmu-miR-20a-5p	mmu_circRNA016872
mmu-miR-20a-5p	TCONS_00157440
mmu-miR-20a-5p	TCONS_00098580|Hacd4
mmu-miR-20a-5p	TCONS_00038177|Zfp87
mmu-miR-20a-5p	TCONS_00024478|Ccng1
mmu-miR-20a-5p	TCONS_00112926|Cyp3a11
mmu-miR-20a-5p	TCONS_00038164|Zfp874a
mmu-miR-20a-5p	TCONS_00129805|Pirb
mmu-miR-20a-5p	TCONS_00091836|Trp53inp1
mmu-miR-20a-5p	TCONS_00133269|Lrrc28
mmu-miR-20a-5p	TCONS_00004341|Slc19a2
mmu-miR-20a-5p	TCONS_00022053|G6pc
mmu-miR-20a-5p	TCONS_00003025|D830032E09Rik
mmu-miR-20a-5p	TCONS_00152626|Gria3
mmu-miR-20a-5p	TCONS_00004340|Slc19a2
mmu-miR-20a-5p	TCONS_00009989|Fmo2
mmu-miR-20a-5p	TCONS_00129808|Pirb
mmu-miR-20a-5p	TCONS_00038178|Zfp87
mmu-miR-20a-5p	TCONS_00091835|Trp53inp1
mmu-miR-20a-5p	TCONS_00091834|Trp53inp1
mmu-miR-20a-5p	TCONS_00142157|RP23-457J22.1
mmu-miR-20a-5p	TCONS_00129809|Pirb
mmu-miR-222-5p	mmu_circRNA024147
mmu-miR-222-5p	mmu_circRNA024141
mmu-miR-222-5p	mmu_circRNA020624
mmu-miR-222-5p	mmu_circRNA029585
mmu-miR-222-5p	mmu_circRNA012902
mmu-miR-222-5p	mmu_circRNA017666
mmu-miR-222-5p	mmu_circRNA014424
mmu-miR-222-5p	mmu_circRNA023761
mmu-miR-222-5p	mmu_circRNA026265
mmu-miR-222-5p	mmu_circRNA001257
mmu-miR-222-5p	mmu_circRNA011773
mmu-miR-222-5p	mmu_circRNA019546
mmu-miR-222-5p	mmu_circRNA010172
mmu-miR-222-5p	mmu_circRNA013366
mmu-miR-222-5p	mmu_circRNA030150
mmu-miR-222-5p	mmu_circRNA021265
mmu-miR-222-5p	mmu_circRNA025088
mmu-miR-222-5p	mmu_circRNA007838
mmu-miR-222-5p	mmu_circRNA029442
mmu-miR-222-5p	mmu_circRNA016366
mmu-miR-222-5p	mmu_circRNA026341
mmu-miR-222-5p	mmu_circRNA023648
mmu-miR-222-5p	TCONS_00041670
mmu-miR-222-5p	TCONS_00011865
mmu-miR-222-5p	TCONS_00016666
mmu-miR-222-5p	TCONS_00000932
mmu-miR-222-5p	TCONS_00042949
mmu-miR-222-5p	TCONS_00044571
mmu-miR-222-5p	TCONS_00000895|Slc9a2
mmu-miR-222-5p	TCONS_00140276|Shcbp1
mmu-miR-222-5p	TCONS_00024472|Hmmr
mmu-miR-222-5p	TCONS_00051769|C330027C09Rik
mmu-miR-222-5p	TCONS_00136050|Mki67
mmu-miR-222-5p	TCONS_00145337|Tipin
mmu-miR-222-5p	TCONS_00092103|Mms22l
mmu-miR-222-5p	TCONS_00140277|Shcbp1
mmu-miR-222-5p	TCONS_00042101|Gm3739
mmu-miR-222-5p	TCONS_00086788|Lpar3
mmu-miR-222-5p	TCONS_00066259|Cep55
mmu-miR-222-5p	TCONS_00092100|Mms22l
mmu-miR-222-5p	TCONS_00140282|Shcbp1
mmu-miR-222-5p	TCONS_00117921|Atf7ip
mmu-miR-222-5p	TCONS_00128374|Otoa
mmu-miR-222-5p	TCONS_00066262|Cep55
mmu-miR-222-5p	TCONS_00053257|Alg3
mmu-miR-222-5p	TCONS_00053258|Alg3
mmu-miR-222-5p	TCONS_00156146|Fgf13
mmu-miR-222-5p	TCONS_00156145|Fgf13
mmu-miR-222-5p	TCONS_00053260|Alg3
mmu-miR-222-5p	TCONS_00092096|Mms22l
mmu-miR-222-5p	TCONS_00042049|Gm3636
mmu-miR-222-5p	TCONS_00042023|Gm3591
mmu-miR-222-5p	TCONS_00086408|Cenpe
mmu-miR-222-5p	TCONS_00056828|Nrm
mmu-miR-222-5p	TCONS_00073364|Wdr76
mmu-miR-222-5p	TCONS_00156155|Fgf13
mmu-miR-222-5p	TCONS_00140281|Shcbp1
mmu-miR-222-5p	TCONS_00148240|Spc24
mmu-miR-222-5p	TCONS_00039193|Gm2974
mmu-miR-222-5p	TCONS_00005143|Dusp10
mmu-miR-222-5p	TCONS_00053259|Alg3
mmu-miR-297a-3p	mmu_circRNA017045
mmu-miR-297a-3p	mmu_circRNA021669
mmu-miR-297a-3p	mmu_circRNA006114
mmu-miR-297a-3p	mmu_circRNA004858
mmu-miR-297a-3p	mmu_circRNA018154
mmu-miR-297a-3p	mmu_circRNA014454
mmu-miR-297a-3p	mmu_circRNA003422
mmu-miR-297a-3p	mmu_circRNA027982
mmu-miR-297a-3p	mmu_circRNA025688
mmu-miR-297a-3p	mmu_circRNA013411
mmu-miR-297a-3p	mmu_circRNA016052
mmu-miR-297a-3p	mmu_circRNA002903
mmu-miR-297a-3p	mmu_circRNA002905
mmu-miR-297a-3p	mmu_circRNA007869
mmu-miR-297a-3p	mmu_circRNA023301
mmu-miR-297a-3p	mmu_circRNA001121
mmu-miR-297a-3p	mmu_circRNA014907
mmu-miR-297a-3p	mmu_circRNA016065
mmu-miR-297a-3p	mmu_circRNA002311
mmu-miR-297a-3p	mmu_circRNA029334
mmu-miR-297a-3p	mmu_circRNA003730
mmu-miR-297a-3p	mmu_circRNA014456
mmu-miR-297a-3p	mmu_circRNA024141
mmu-miR-297a-3p	mmu_circRNA019034
mmu-miR-297a-3p	mmu_circRNA005055
mmu-miR-297a-3p	mmu_circRNA022578
mmu-miR-297a-3p	mmu_circRNA012937
mmu-miR-297a-3p	mmu_circRNA012442
mmu-miR-297a-3p	mmu_circRNA012367
mmu-miR-297a-3p	mmu_circRNA001440
mmu-miR-297a-3p	mmu_circRNA029595
mmu-miR-297a-3p	mmu_circRNA011773
mmu-miR-297a-3p	mmu_circRNA002696
mmu-miR-297a-3p	mmu_circRNA011280
mmu-miR-297a-3p	mmu_circRNA029442
mmu-miR-297a-3p	mmu_circRNA006795
mmu-miR-297a-3p	mmu_circRNA011617
mmu-miR-297a-3p	mmu_circRNA026341
mmu-miR-297a-3p	mmu_circRNA017476
mmu-miR-297a-3p	mmu_circRNA017576
mmu-miR-297a-3p	mmu_circRNA013692
mmu-miR-297a-3p	mmu_circRNA029082
mmu-miR-297a-3p	mmu_circRNA013052
mmu-miR-297a-3p	mmu_circRNA021265
mmu-miR-297a-3p	mmu_circRNA001452
mmu-miR-297a-3p	mmu_circRNA001257
mmu-miR-297a-3p	mmu_circRNA017510
mmu-miR-297a-3p	mmu_circRNA030150
mmu-miR-297a-3p	mmu_circRNA021811
mmu-miR-297a-3p	mmu_circRNA022848
mmu-miR-297a-3p	mmu_circRNA026265
mmu-miR-297a-3p	TCONS_00138910
mmu-miR-297a-3p	TCONS_00104888
mmu-miR-297a-3p	TCONS_00042949
mmu-miR-297a-3p	TCONS_00075641
mmu-miR-297a-3p	TCONS_00064229
mmu-miR-297a-3p	TCONS_00076991
mmu-miR-297a-3p	TCONS_00153559
mmu-miR-297a-3p	TCONS_00046696|Gm37304
mmu-miR-297a-3p	TCONS_00154176|Cenpi
mmu-miR-297a-3p	TCONS_00023703|Fignl1
mmu-miR-297a-3p	TCONS_00080016|Oip5
mmu-miR-297a-3p	TCONS_00003600|Ube2t
mmu-miR-297a-3p	TCONS_00087070|Depdc1a
mmu-miR-297a-3p	TCONS_00082196|Aurka
mmu-miR-297a-3p	TCONS_00104953|Cdc7
mmu-miR-297a-3p	TCONS_00066066|Slc1a1
mmu-miR-297a-3p	TCONS_00053395|Fgf12
mmu-miR-297a-3p	TCONS_00117921|Atf7ip
mmu-miR-297a-3p	TCONS_00087067|Depdc1a
mmu-miR-297a-3p	TCONS_00005144|Dusp10
mmu-miR-297a-3p	TCONS_00058233|2700099C18Rik
mmu-miR-297a-3p	TCONS_00060620|Sgol1
mmu-miR-297a-3p	TCONS_00023702|Fignl1
mmu-miR-297a-3p	TCONS_00116884|Fancd2
mmu-miR-297a-3p	TCONS_00154180|Cenpi
mmu-miR-297a-3p	TCONS_00003603|Ube2t
mmu-miR-297a-3p	TCONS_00149512|Kif23
mmu-miR-297a-3p	TCONS_00087069|Depdc1a
mmu-miR-297a-3p	TCONS_00003774|Aspm
mmu-miR-297a-3p	TCONS_00104957|Cdc7
mmu-miR-297a-3p	TCONS_00023701|Fignl1
mmu-miR-297a-3p	TCONS_00073094|Rad51
mmu-miR-297a-3p	TCONS_00032737|Mis18bp1
mmu-miR-297a-3p	TCONS_00082195|Aurka
mmu-miR-297a-3p	TCONS_00094254|Stil
mmu-miR-297a-3p	TCONS_00120313|Dnah6
mmu-miR-297a-3p	TCONS_00154175|Cenpi
mmu-miR-297a-3p	TCONS_00094057|Orc1
mmu-miR-297a-3p	TCONS_00104958|Cdc7
mmu-miR-297a-3p	TCONS_00032833|Pole2
mmu-miR-297a-3p	TCONS_00003771|Aspm
mmu-miR-297a-3p	TCONS_00107639|Dbf4
mmu-miR-297a-3p	TCONS_00022943|Birc5
mmu-miR-297a-3p	TCONS_00105554|Cit
mmu-miR-297a-3p	TCONS_00104952|Cdc7
mmu-miR-297a-3p	TCONS_00140744|Ckap2
mmu-miR-297a-3p	TCONS_00137684|Zdhhc2
mmu-miR-297a-3p	TCONS_00104954|Cdc7
mmu-miR-297a-3p	TCONS_00080494|Bub1
mmu-miR-297a-3p	TCONS_00104956|Cdc7
mmu-miR-297a-3p	TCONS_00003775|Aspm
mmu-miR-297a-3p	TCONS_00073366|Wdr76
mmu-miR-297b-3p	mmu_circRNA011280
mmu-miR-297b-3p	mmu_circRNA001440
mmu-miR-297b-3p	mmu_circRNA029082
mmu-miR-297b-3p	mmu_circRNA014454
mmu-miR-297b-3p	mmu_circRNA011773
mmu-miR-297b-3p	mmu_circRNA011617
mmu-miR-297b-3p	mmu_circRNA021669
mmu-miR-297b-3p	mmu_circRNA016065
mmu-miR-297b-3p	mmu_circRNA018154
mmu-miR-297b-3p	mmu_circRNA012442
mmu-miR-297b-3p	mmu_circRNA022578
mmu-miR-297b-3p	mmu_circRNA013692
mmu-miR-297b-3p	mmu_circRNA002905
mmu-miR-297b-3p	mmu_circRNA017576
mmu-miR-297b-3p	mmu_circRNA001257
mmu-miR-297b-3p	mmu_circRNA030150
mmu-miR-297b-3p	mmu_circRNA006795
mmu-miR-297b-3p	mmu_circRNA012367
mmu-miR-297b-3p	mmu_circRNA017476
mmu-miR-297b-3p	mmu_circRNA004858
mmu-miR-297b-3p	mmu_circRNA026341
mmu-miR-297b-3p	mmu_circRNA005055
mmu-miR-297b-3p	mmu_circRNA007869
mmu-miR-297b-3p	mmu_circRNA021811
mmu-miR-297b-3p	mmu_circRNA024141
mmu-miR-297b-3p	mmu_circRNA029595
mmu-miR-297b-3p	mmu_circRNA023301
mmu-miR-297b-3p	mmu_circRNA001452
mmu-miR-297b-3p	mmu_circRNA003422
mmu-miR-297b-3p	mmu_circRNA029442
mmu-miR-297b-3p	mmu_circRNA002696
mmu-miR-297b-3p	mmu_circRNA029334
mmu-miR-297b-3p	mmu_circRNA014456
mmu-miR-297b-3p	mmu_circRNA002903
mmu-miR-297b-3p	mmu_circRNA014907
mmu-miR-297b-3p	mmu_circRNA021265
mmu-miR-297b-3p	mmu_circRNA017510
mmu-miR-297b-3p	mmu_circRNA022848
mmu-miR-297b-3p	mmu_circRNA003730
mmu-miR-297b-3p	mmu_circRNA016052
mmu-miR-297b-3p	mmu_circRNA027982
mmu-miR-297b-3p	mmu_circRNA025688
mmu-miR-297b-3p	mmu_circRNA013052
mmu-miR-297b-3p	mmu_circRNA012937
mmu-miR-297b-3p	mmu_circRNA019034
mmu-miR-297b-3p	mmu_circRNA002311
mmu-miR-297b-3p	mmu_circRNA001121
mmu-miR-297b-3p	mmu_circRNA026265
mmu-miR-297b-3p	mmu_circRNA006114
mmu-miR-297b-3p	mmu_circRNA013411
mmu-miR-297b-3p	mmu_circRNA017045
mmu-miR-297b-3p	TCONS_00153559
mmu-miR-297b-3p	TCONS_00042949
mmu-miR-297b-3p	TCONS_00075641
mmu-miR-297b-3p	TCONS_00076991
mmu-miR-297b-3p	TCONS_00104888
mmu-miR-297b-3p	TCONS_00138910
mmu-miR-297b-3p	TCONS_00064229
mmu-miR-297b-3p	TCONS_00053395|Fgf12
mmu-miR-297b-3p	TCONS_00104956|Cdc7
mmu-miR-297b-3p	TCONS_00087067|Depdc1a
mmu-miR-297b-3p	TCONS_00104954|Cdc7
mmu-miR-297b-3p	TCONS_00058233|2700099C18Rik
mmu-miR-297b-3p	TCONS_00003771|Aspm
mmu-miR-297b-3p	TCONS_00023703|Fignl1
mmu-miR-297b-3p	TCONS_00060620|Sgol1
mmu-miR-297b-3p	TCONS_00022943|Birc5
mmu-miR-297b-3p	TCONS_00137684|Zdhhc2
mmu-miR-297b-3p	TCONS_00023702|Fignl1
mmu-miR-297b-3p	TCONS_00003603|Ube2t
mmu-miR-297b-3p	TCONS_00073366|Wdr76
mmu-miR-297b-3p	TCONS_00087070|Depdc1a
mmu-miR-297b-3p	TCONS_00107639|Dbf4
mmu-miR-297b-3p	TCONS_00080494|Bub1
mmu-miR-297b-3p	TCONS_00087069|Depdc1a
mmu-miR-297b-3p	TCONS_00149512|Kif23
mmu-miR-297b-3p	TCONS_00073094|Rad51
mmu-miR-297b-3p	TCONS_00120313|Dnah6
mmu-miR-297b-3p	TCONS_00104957|Cdc7
mmu-miR-297b-3p	TCONS_00023701|Fignl1
mmu-miR-297b-3p	TCONS_00046696|Gm37304
mmu-miR-297b-3p	TCONS_00116884|Fancd2
mmu-miR-297b-3p	TCONS_00154180|Cenpi
mmu-miR-297b-3p	TCONS_00003600|Ube2t
mmu-miR-297b-3p	TCONS_00003774|Aspm
mmu-miR-297b-3p	TCONS_00104953|Cdc7
mmu-miR-297b-3p	TCONS_00032737|Mis18bp1
mmu-miR-297b-3p	TCONS_00105554|Cit
mmu-miR-297b-3p	TCONS_00032833|Pole2
mmu-miR-297b-3p	TCONS_00104952|Cdc7
mmu-miR-297b-3p	TCONS_00080016|Oip5
mmu-miR-297b-3p	TCONS_00082196|Aurka
mmu-miR-297b-3p	TCONS_00140744|Ckap2
mmu-miR-297b-3p	TCONS_00005144|Dusp10
mmu-miR-297b-3p	TCONS_00094057|Orc1
mmu-miR-297b-3p	TCONS_00154175|Cenpi
mmu-miR-297b-3p	TCONS_00082195|Aurka
mmu-miR-297b-3p	TCONS_00104958|Cdc7
mmu-miR-297b-3p	TCONS_00003775|Aspm
mmu-miR-297b-3p	TCONS_00066066|Slc1a1
mmu-miR-297b-3p	TCONS_00154176|Cenpi
mmu-miR-297b-3p	TCONS_00117921|Atf7ip
mmu-miR-297b-3p	TCONS_00094254|Stil
mmu-miR-297c-3p	mmu_circRNA013692
mmu-miR-297c-3p	mmu_circRNA011773
mmu-miR-297c-3p	mmu_circRNA002905
mmu-miR-297c-3p	mmu_circRNA017476
mmu-miR-297c-3p	mmu_circRNA016065
mmu-miR-297c-3p	mmu_circRNA017045
mmu-miR-297c-3p	mmu_circRNA011280
mmu-miR-297c-3p	mmu_circRNA002903
mmu-miR-297c-3p	mmu_circRNA026265
mmu-miR-297c-3p	mmu_circRNA022848
mmu-miR-297c-3p	mmu_circRNA017510
mmu-miR-297c-3p	mmu_circRNA013411
mmu-miR-297c-3p	mmu_circRNA030150
mmu-miR-297c-3p	mmu_circRNA014456
mmu-miR-297c-3p	mmu_circRNA021669
mmu-miR-297c-3p	mmu_circRNA019034
mmu-miR-297c-3p	mmu_circRNA021265
mmu-miR-297c-3p	mmu_circRNA026341
mmu-miR-297c-3p	mmu_circRNA003422
mmu-miR-297c-3p	mmu_circRNA016052
mmu-miR-297c-3p	mmu_circRNA022578
mmu-miR-297c-3p	mmu_circRNA014454
mmu-miR-297c-3p	mmu_circRNA029595
mmu-miR-297c-3p	mmu_circRNA003730
mmu-miR-297c-3p	mmu_circRNA025688
mmu-miR-297c-3p	mmu_circRNA001440
mmu-miR-297c-3p	mmu_circRNA014907
mmu-miR-297c-3p	mmu_circRNA004858
mmu-miR-297c-3p	mmu_circRNA029334
mmu-miR-297c-3p	mmu_circRNA013052
mmu-miR-297c-3p	mmu_circRNA017576
mmu-miR-297c-3p	mmu_circRNA006114
mmu-miR-297c-3p	mmu_circRNA002311
mmu-miR-297c-3p	mmu_circRNA001257
mmu-miR-297c-3p	mmu_circRNA023301
mmu-miR-297c-3p	mmu_circRNA011617
mmu-miR-297c-3p	mmu_circRNA021811
mmu-miR-297c-3p	mmu_circRNA006795
mmu-miR-297c-3p	mmu_circRNA029442
mmu-miR-297c-3p	mmu_circRNA002696
mmu-miR-297c-3p	mmu_circRNA027982
mmu-miR-297c-3p	mmu_circRNA018154
mmu-miR-297c-3p	mmu_circRNA001452
mmu-miR-297c-3p	mmu_circRNA029082
mmu-miR-297c-3p	mmu_circRNA012442
mmu-miR-297c-3p	mmu_circRNA001121
mmu-miR-297c-3p	mmu_circRNA012367
mmu-miR-297c-3p	mmu_circRNA012937
mmu-miR-297c-3p	mmu_circRNA007869
mmu-miR-297c-3p	mmu_circRNA024141
mmu-miR-297c-3p	mmu_circRNA005055
mmu-miR-297c-3p	TCONS_00076991
mmu-miR-297c-3p	TCONS_00104888
mmu-miR-297c-3p	TCONS_00153559
mmu-miR-297c-3p	TCONS_00075641
mmu-miR-297c-3p	TCONS_00138910
mmu-miR-297c-3p	TCONS_00064229
mmu-miR-297c-3p	TCONS_00042949
mmu-miR-297c-3p	TCONS_00117921|Atf7ip
mmu-miR-297c-3p	TCONS_00094057|Orc1
mmu-miR-297c-3p	TCONS_00082196|Aurka
mmu-miR-297c-3p	TCONS_00032833|Pole2
mmu-miR-297c-3p	TCONS_00082195|Aurka
mmu-miR-297c-3p	TCONS_00080016|Oip5
mmu-miR-297c-3p	TCONS_00107639|Dbf4
mmu-miR-297c-3p	TCONS_00003774|Aspm
mmu-miR-297c-3p	TCONS_00104953|Cdc7
mmu-miR-297c-3p	TCONS_00137684|Zdhhc2
mmu-miR-297c-3p	TCONS_00140744|Ckap2
mmu-miR-297c-3p	TCONS_00060620|Sgol1
mmu-miR-297c-3p	TCONS_00154180|Cenpi
mmu-miR-297c-3p	TCONS_00005144|Dusp10
mmu-miR-297c-3p	TCONS_00053395|Fgf12
mmu-miR-297c-3p	TCONS_00032737|Mis18bp1
mmu-miR-297c-3p	TCONS_00022943|Birc5
mmu-miR-297c-3p	TCONS_00094254|Stil
mmu-miR-297c-3p	TCONS_00023703|Fignl1
mmu-miR-297c-3p	TCONS_00003603|Ube2t
mmu-miR-297c-3p	TCONS_00023701|Fignl1
mmu-miR-297c-3p	TCONS_00087069|Depdc1a
mmu-miR-297c-3p	TCONS_00058233|2700099C18Rik
mmu-miR-297c-3p	TCONS_00154176|Cenpi
mmu-miR-297c-3p	TCONS_00073366|Wdr76
mmu-miR-297c-3p	TCONS_00104954|Cdc7
mmu-miR-297c-3p	TCONS_00003600|Ube2t
mmu-miR-297c-3p	TCONS_00087070|Depdc1a
mmu-miR-297c-3p	TCONS_00046696|Gm37304
mmu-miR-297c-3p	TCONS_00023702|Fignl1
mmu-miR-297c-3p	TCONS_00087067|Depdc1a
mmu-miR-297c-3p	TCONS_00116884|Fancd2
mmu-miR-297c-3p	TCONS_00120313|Dnah6
mmu-miR-297c-3p	TCONS_00003775|Aspm
mmu-miR-297c-3p	TCONS_00073094|Rad51
mmu-miR-297c-3p	TCONS_00154175|Cenpi
mmu-miR-297c-3p	TCONS_00105554|Cit
mmu-miR-297c-3p	TCONS_00104952|Cdc7
mmu-miR-297c-3p	TCONS_00080494|Bub1
mmu-miR-297c-3p	TCONS_00104957|Cdc7
mmu-miR-297c-3p	TCONS_00104956|Cdc7
mmu-miR-297c-3p	TCONS_00066066|Slc1a1
mmu-miR-297c-3p	TCONS_00149512|Kif23
mmu-miR-297c-3p	TCONS_00104958|Cdc7
mmu-miR-297c-3p	TCONS_00003771|Aspm
mmu-miR-301a-3p	mmu_circRNA017136
mmu-miR-301a-3p	mmu_circRNA008780
mmu-miR-301a-3p	mmu_circRNA006578
mmu-miR-301a-3p	mmu_circRNA006239
mmu-miR-301a-3p	mmu_circRNA007215
mmu-miR-301a-3p	mmu_circRNA029547
mmu-miR-301a-3p	mmu_circRNA028923
mmu-miR-301a-3p	mmu_circRNA019514
mmu-miR-301a-3p	mmu_circRNA000084
mmu-miR-301a-3p	mmu_circRNA030926
mmu-miR-301a-3p	mmu_circRNA009508
mmu-miR-301a-3p	TCONS_00016124
mmu-miR-301a-3p	TCONS_00157440
mmu-miR-301a-3p	TCONS_00096286
mmu-miR-301a-3p	TCONS_00017285|Hmga2
mmu-miR-301a-3p	TCONS_00095361|Fam46b
mmu-miR-301a-3p	TCONS_00058519|Dll1
mmu-miR-301a-3p	TCONS_00008409|Inhbb
mmu-miR-301a-3p	TCONS_00091834|Trp53inp1
mmu-miR-301a-3p	TCONS_00009621|Cacna1e
mmu-miR-301a-3p	TCONS_00091835|Trp53inp1
mmu-miR-301a-3p	TCONS_00147411|Ltf
mmu-miR-301a-3p	TCONS_00058518|Dll1
mmu-miR-301a-3p	TCONS_00024477|Ccng1
mmu-miR-3057-5p	mmu_circRNA008051
mmu-miR-3057-5p	mmu_circRNA028701
mmu-miR-3057-5p	mmu_circRNA002696
mmu-miR-3057-5p	mmu_circRNA004056
mmu-miR-3057-5p	mmu_circRNA019947
mmu-miR-3057-5p	mmu_circRNA030686
mmu-miR-3057-5p	mmu_circRNA014454
mmu-miR-3057-5p	mmu_circRNA010185
mmu-miR-3057-5p	mmu_circRNA020194
mmu-miR-3057-5p	mmu_circRNA003134
mmu-miR-3057-5p	mmu_circRNA028903
mmu-miR-3057-5p	mmu_circRNA025696
mmu-miR-3057-5p	mmu_circRNA014456
mmu-miR-3057-5p	mmu_circRNA011617
mmu-miR-3057-5p	mmu_circRNA004629
mmu-miR-3057-5p	mmu_circRNA012902
mmu-miR-3057-5p	mmu_circRNA008111
mmu-miR-3057-5p	mmu_circRNA023956
mmu-miR-3057-5p	mmu_circRNA012855
mmu-miR-3057-5p	mmu_circRNA001440
mmu-miR-3057-5p	mmu_circRNA016986
mmu-miR-3057-5p	TCONS_00072986
mmu-miR-3057-5p	TCONS_00152282
mmu-miR-3057-5p	TCONS_00149601|Zwilch
mmu-miR-3057-5p	TCONS_00043177|Dlgap5
mmu-miR-3057-5p	TCONS_00105172|Pole
mmu-miR-3057-5p	TCONS_00036269|Depdc1b
mmu-miR-3057-5p	TCONS_00043173|Dlgap5
mmu-miR-3057-5p	TCONS_00059628|Kifc1
mmu-miR-3057-5p	TCONS_00105181|Pole
mmu-miR-3057-5p	TCONS_00091357|Gm30382
mmu-miR-3057-5p	TCONS_00022264|Mapt
mmu-miR-3057-5p	TCONS_00022262|Mapt
mmu-miR-3057-5p	TCONS_00082196|Aurka
mmu-miR-3057-5p	TCONS_00105180|Pole
mmu-miR-3057-5p	TCONS_00141634|Neil3
mmu-miR-3057-5p	TCONS_00066259|Cep55
mmu-miR-3057-5p	TCONS_00073094|Rad51
mmu-miR-3057-5p	TCONS_00066260|Cep55
mmu-miR-3057-5p	TCONS_00073096|Rad51
mmu-miR-3057-5p	TCONS_00034580|Hist1h2bp
mmu-miR-3057-5p	TCONS_00043174|Dlgap5
mmu-miR-3057-5p	TCONS_00007465|Prkag3
mmu-miR-3057-5p	TCONS_00073091|Rad51
mmu-miR-3057-5p	TCONS_00087759|Ccna2
mmu-miR-3057-5p	TCONS_00071475|Csrnp3
mmu-miR-3057-5p	TCONS_00140277|Shcbp1
mmu-miR-3057-5p	TCONS_00156146|Fgf13
mmu-miR-3057-5p	TCONS_00148568|Hyls1
mmu-miR-3057-5p	TCONS_00022263|Mapt
mmu-miR-3057-5p	TCONS_00082195|Aurka
mmu-miR-3057-5p	TCONS_00113155|Stard13
mmu-miR-3057-5p	TCONS_00043171|Dlgap5
mmu-miR-3057-5p	TCONS_00007467|Prkag3
mmu-miR-3057-5p	TCONS_00073090|Rad51
mmu-miR-3057-5p	TCONS_00082197|Aurka
mmu-miR-3057-5p	TCONS_00007323|Bard1
mmu-miR-3057-5p	TCONS_00139207|Setd6
mmu-miR-3057-5p	TCONS_00153562|Gm14827
mmu-miR-3057-5p	TCONS_00073367|Wdr76
mmu-miR-3057-5p	TCONS_00043178|Dlgap5
mmu-miR-3057-5p	TCONS_00022267|Mapt
mmu-miR-3057-5p	TCONS_00083422|Plk4
mmu-miR-3057-5p	TCONS_00022265|Mapt
mmu-miR-3057-5p	TCONS_00073097|Rad51
mmu-miR-3057-5p	TCONS_00084354|Iqgap3
mmu-miR-3057-5p	TCONS_00105177|Pole
mmu-miR-3057-5p	TCONS_00022266|Mapt
mmu-miR-3057-5p	TCONS_00073092|Rad51
mmu-miR-3057-5p	TCONS_00083425|Plk4
mmu-miR-3057-5p	TCONS_00100251|Themis2
mmu-miR-3057-5p	TCONS_00047901|Atad2
mmu-miR-3057-5p	TCONS_00083417|Plk4
mmu-miR-3057-5p	TCONS_00071474|Csrnp3
mmu-miR-3057-5p	TCONS_00031825|4930427A07Rik
mmu-miR-3057-5p	TCONS_00073093|Rad51
mmu-miR-30d-3p	mmu_circRNA000084
mmu-miR-30d-3p	mmu_circRNA000333
mmu-miR-30d-3p	mmu_circRNA027470
mmu-miR-30d-3p	mmu_circRNA000028
mmu-miR-30d-3p	mmu_circRNA016154
mmu-miR-30d-3p	mmu_circRNA008271
mmu-miR-30d-3p	mmu_circRNA027206
mmu-miR-30d-3p	mmu_circRNA024923
mmu-miR-30d-3p	mmu_circRNA019310
mmu-miR-30d-3p	mmu_circRNA006896
mmu-miR-30d-3p	mmu_circRNA028923
mmu-miR-30d-3p	mmu_circRNA019514
mmu-miR-30d-3p	mmu_circRNA000215
mmu-miR-30d-3p	mmu_circRNA011211
mmu-miR-30d-3p	mmu_circRNA026410
mmu-miR-30d-3p	mmu_circRNA018741
mmu-miR-30d-3p	mmu_circRNA027593
mmu-miR-30d-3p	mmu_circRNA018068
mmu-miR-30d-3p	mmu_circRNA031135
mmu-miR-30d-3p	mmu_circRNA008431
mmu-miR-30d-3p	mmu_circRNA016871
mmu-miR-30d-3p	mmu_circRNA022580
mmu-miR-30d-3p	mmu_circRNA015311
mmu-miR-30d-3p	mmu_circRNA025310
mmu-miR-30d-3p	mmu_circRNA008398
mmu-miR-30d-3p	mmu_circRNA009766
mmu-miR-30d-3p	mmu_circRNA022474
mmu-miR-30d-3p	TCONS_00091763
mmu-miR-30d-3p	TCONS_00100955
mmu-miR-30d-3p	TCONS_00155712
mmu-miR-30d-3p	TCONS_00067042
mmu-miR-30d-3p	TCONS_00000441
mmu-miR-30d-3p	TCONS_00154118
mmu-miR-30d-3p	TCONS_00123206
mmu-miR-30d-3p	TCONS_00035634
mmu-miR-30d-3p	TCONS_00131223
mmu-miR-30d-3p	TCONS_00104601
mmu-miR-30d-3p	TCONS_00140968
mmu-miR-30d-3p	TCONS_00150163
mmu-miR-30d-3p	TCONS_00118254
mmu-miR-30d-3p	TCONS_00118147
mmu-miR-30d-3p	TCONS_00065901
mmu-miR-30d-3p	TCONS_00035638
mmu-miR-30d-3p	TCONS_00141359|Msr1
mmu-miR-30d-3p	TCONS_00152945|Slitrk2
mmu-miR-30d-3p	TCONS_00032103|Pqlc3
mmu-miR-30d-3p	TCONS_00020554|Slc6a4
mmu-miR-30d-3p	TCONS_00020555|Slc6a4
mmu-miR-30d-3p	TCONS_00085884|Col11a1
mmu-miR-30d-3p	TCONS_00033214|Gm5436
mmu-miR-30d-3p	TCONS_00143743|Casp4
mmu-miR-30d-3p	TCONS_00104873|Spp1
mmu-miR-30d-3p	TCONS_00104869|Spp1
mmu-miR-30d-3p	TCONS_00017274|Hmga2
mmu-miR-30d-3p	TCONS_00009619|Cacna1e
mmu-miR-30d-3p	TCONS_00104865|Spp1
mmu-miR-30d-3p	TCONS_00152620|Gria3
mmu-miR-30d-3p	TCONS_00146660|Acad11
mmu-miR-30d-3p	TCONS_00152623|Gria3
mmu-miR-30d-3p	TCONS_00104866|Spp1
mmu-miR-30d-3p	TCONS_00143742|Casp4
mmu-miR-30d-3p	TCONS_00066171|Fas
mmu-miR-30d-3p	TCONS_00032102|Pqlc3
mmu-miR-30d-3p	TCONS_00017275|Hmga2
mmu-miR-30d-3p	TCONS_00117550|Vwf
mmu-miR-30e-5p	mmu_circRNA006578
mmu-miR-30e-5p	mmu_circRNA024946
mmu-miR-30e-5p	mmu_circRNA019310
mmu-miR-30e-5p	mmu_circRNA014159
mmu-miR-30e-5p	mmu_circRNA009766
mmu-miR-30e-5p	mmu_circRNA011981
mmu-miR-30e-5p	mmu_circRNA026119
mmu-miR-30e-5p	mmu_circRNA030926
mmu-miR-30e-5p	mmu_circRNA015347
mmu-miR-30e-5p	mmu_circRNA000084
mmu-miR-30e-5p	mmu_circRNA004854
mmu-miR-30e-5p	mmu_circRNA013261
mmu-miR-30e-5p	mmu_circRNA022474
mmu-miR-30e-5p	mmu_circRNA012089
mmu-miR-30e-5p	mmu_circRNA027792
mmu-miR-30e-5p	mmu_circRNA006239
mmu-miR-30e-5p	mmu_circRNA015968
mmu-miR-30e-5p	mmu_circRNA001775
mmu-miR-30e-5p	TCONS_00079649
mmu-miR-30e-5p	TCONS_00133257|Lrrc28
mmu-miR-30e-5p	TCONS_00123594|Zfp667
mmu-miR-30e-5p	TCONS_00001856|Plcd4
mmu-miR-30e-5p	TCONS_00044131|Dmtn
mmu-miR-30e-5p	TCONS_00123592|Zfp667
mmu-miR-30e-5p	TCONS_00045642|Pvt1
mmu-miR-30e-5p	TCONS_00045663|Pvt1
mmu-miR-30e-5p	TCONS_00044134|Dmtn
mmu-miR-30e-5p	TCONS_00079745|Ano3
mmu-miR-30e-5p	TCONS_00138728|Cacna1a
mmu-miR-30e-5p	TCONS_00001854|Plcd4
mmu-miR-30e-5p	TCONS_00068117|Gldc
mmu-miR-30e-5p	TCONS_00013382|Atcayos
mmu-miR-30e-5p	TCONS_00133258|Lrrc28
mmu-miR-30e-5p	TCONS_00015618|Ddit4
mmu-miR-30e-5p	TCONS_00146660|Acad11
mmu-miR-30e-5p	TCONS_00082977|Slc2a2
mmu-miR-30e-5p	TCONS_00009332|Cfh
mmu-miR-30e-5p	TCONS_00097868|Aldob
mmu-miR-30e-5p	TCONS_00075310|Snai1
mmu-miR-30e-5p	TCONS_00140517|Tdrp
mmu-miR-30e-5p	TCONS_00044128|Dmtn
mmu-miR-30e-5p	TCONS_00001855|Plcd4
mmu-miR-30e-5p	TCONS_00130066|Zfp583
mmu-miR-30e-5p	TCONS_00045647|Pvt1
mmu-miR-30e-5p	TCONS_00084201|Fgg
mmu-miR-326-3p	mmu_circRNA000321
mmu-miR-326-3p	mmu_circRNA005005
mmu-miR-326-3p	mmu_circRNA015311
mmu-miR-326-3p	mmu_circRNA016872
mmu-miR-326-3p	mmu_circRNA023756
mmu-miR-326-3p	mmu_circRNA005888
mmu-miR-326-3p	mmu_circRNA024946
mmu-miR-326-3p	mmu_circRNA024277
mmu-miR-326-3p	mmu_circRNA002070
mmu-miR-326-3p	mmu_circRNA016856
mmu-miR-326-3p	mmu_circRNA027285
mmu-miR-326-3p	mmu_circRNA027593
mmu-miR-326-3p	mmu_circRNA020085
mmu-miR-326-3p	mmu_circRNA016626
mmu-miR-326-3p	mmu_circRNA010993
mmu-miR-326-3p	mmu_circRNA009489
mmu-miR-326-3p	mmu_circRNA013886
mmu-miR-326-3p	mmu_circRNA009508
mmu-miR-326-3p	mmu_circRNA017136
mmu-miR-326-3p	mmu_circRNA019298
mmu-miR-326-3p	mmu_circRNA000215
mmu-miR-326-3p	mmu_circRNA000221
mmu-miR-326-3p	mmu_circRNA008271
mmu-miR-326-3p	mmu_circRNA025680
mmu-miR-326-3p	mmu_circRNA021049
mmu-miR-326-3p	mmu_circRNA015968
mmu-miR-326-3p	mmu_circRNA022474
mmu-miR-326-3p	mmu_circRNA001325
mmu-miR-326-3p	mmu_circRNA008431
mmu-miR-326-3p	TCONS_00153404
mmu-miR-326-3p	TCONS_00085791|Psrc1
mmu-miR-326-3p	TCONS_00123408|Ttyh1
mmu-miR-326-3p	TCONS_00085790|Psrc1
mmu-miR-326-3p	TCONS_00126567|Aen
mmu-miR-326-3p	TCONS_00086287|Cfi
mmu-miR-326-3p	TCONS_00085792|Psrc1
mmu-miR-326-3p	TCONS_00085794|Psrc1
mmu-miR-326-3p	TCONS_00121615|Alox5
mmu-miR-326-3p	TCONS_00099507|Ermap
mmu-miR-326-3p	TCONS_00051661|Ccdc191
mmu-miR-326-3p	TCONS_00032283|Cys1
mmu-miR-326-3p	TCONS_00004524|Nr1i3
mmu-miR-326-3p	TCONS_00051664|Ccdc191
mmu-miR-326-3p	TCONS_00065654|Ms4a6c
mmu-miR-326-3p	TCONS_00122441|Pzp
mmu-miR-326-3p	TCONS_00051662|Ccdc191
mmu-miR-326-3p	TCONS_00152330|Rgn
mmu-miR-326-3p	TCONS_00112925|Cyp3a11
mmu-miR-326-3p	TCONS_00121614|Alox5
mmu-miR-326-3p	TCONS_00086286|Cfi
mmu-miR-326-3p	TCONS_00116331|Aldh1l1
mmu-miR-326-3p	TCONS_00123401|Ttyh1
mmu-miR-326-3p	TCONS_00106628|Tfr2
mmu-miR-326-3p	TCONS_00142720|Ces1c
mmu-miR-326-3p	TCONS_00111107|Srrm4
mmu-miR-326-3p	TCONS_00019633|2410006H16Rik
mmu-miR-326-3p	TCONS_00085789|Psrc1
mmu-miR-326-3p	TCONS_00088409|Gm17641
mmu-miR-326-3p	TCONS_00121616|Alox5
mmu-miR-326-3p	TCONS_00106629|Tfr2
mmu-miR-326-3p	TCONS_00123398|Ttyh1
mmu-miR-326-3p	TCONS_00003340|AA986860
mmu-miR-326-3p	TCONS_00050895|Kng1
mmu-miR-326-3p	TCONS_00103418|9230114K14Rik
mmu-miR-326-3p	TCONS_00032281|Cys1
mmu-miR-326-3p	TCONS_00126564|Aen
mmu-miR-326-3p	TCONS_00112896|Cyp3a16
mmu-miR-326-3p	TCONS_00070607|Ass1
mmu-miR-326-3p	TCONS_00143101|Hp
mmu-miR-326-3p	TCONS_00010531|Apcs
mmu-miR-326-3p	TCONS_00017951|Igfbp1
mmu-miR-326-3p	TCONS_00086511|Ddit4l
mmu-miR-326-3p	TCONS_00151523|Arpp21
mmu-miR-326-3p	TCONS_00085795|Psrc1
mmu-miR-326-3p	TCONS_00086512|Ddit4l
mmu-miR-326-3p	TCONS_00150923|Col6a5
mmu-miR-326-3p	TCONS_00085788|Psrc1
mmu-miR-326-3p	TCONS_00016736|Nr1h4
mmu-miR-326-3p	TCONS_00072462|Syt13
mmu-miR-326-3p	TCONS_00066316|Cyp2c37
mmu-miR-326-3p	TCONS_00122437|Pzp
mmu-miR-326-3p	TCONS_00124304|Kcnn4
mmu-miR-326-3p	TCONS_00121613|Alox5
mmu-miR-326-3p	TCONS_00123406|Ttyh1
mmu-miR-326-3p	TCONS_00016475|Celf5
mmu-miR-326-3p	TCONS_00033784|Rtl1
mmu-miR-326-3p	TCONS_00065655|Ms4a6c
mmu-miR-326-3p	TCONS_00158197|Bmx
mmu-miR-326-3p	TCONS_00032284|Cys1
mmu-miR-326-3p	TCONS_00126565|Aen
mmu-miR-326-3p	TCONS_00003341|AA986860
mmu-miR-326-3p	TCONS_00085787|Psrc1
mmu-miR-326-3p	TCONS_00051663|Ccdc191
mmu-miR-326-3p	TCONS_00126572|Aen
mmu-miR-326-3p	TCONS_00117552|Vwf
mmu-miR-326-3p	TCONS_00032282|Cys1
mmu-miR-338-3p	mmu_circRNA008270
mmu-miR-338-3p	mmu_circRNA009508
mmu-miR-338-3p	mmu_circRNA018469
mmu-miR-338-3p	mmu_circRNA014141
mmu-miR-338-3p	mmu_circRNA017136
mmu-miR-338-3p	mmu_circRNA021049
mmu-miR-338-3p	mmu_circRNA002330
mmu-miR-338-3p	mmu_circRNA027792
mmu-miR-338-3p	mmu_circRNA013944
mmu-miR-338-3p	mmu_circRNA000215
mmu-miR-338-3p	mmu_circRNA020085
mmu-miR-338-3p	mmu_circRNA016816
mmu-miR-338-3p	mmu_circRNA002070
mmu-miR-338-3p	mmu_circRNA006578
mmu-miR-338-3p	mmu_circRNA015835
mmu-miR-338-3p	mmu_circRNA026127
mmu-miR-338-3p	mmu_circRNA000084
mmu-miR-338-3p	mmu_circRNA008271
mmu-miR-338-3p	mmu_circRNA016786
mmu-miR-338-3p	mmu_circRNA012035
mmu-miR-338-3p	mmu_circRNA028056
mmu-miR-338-3p	mmu_circRNA022474
mmu-miR-338-3p	mmu_circRNA014888
mmu-miR-338-3p	mmu_circRNA030926
mmu-miR-338-3p	mmu_circRNA015311
mmu-miR-338-3p	mmu_circRNA025300
mmu-miR-338-3p	mmu_circRNA001325
mmu-miR-338-3p	mmu_circRNA025130
mmu-miR-338-3p	mmu_circRNA012089
mmu-miR-338-3p	mmu_circRNA016872
mmu-miR-338-3p	mmu_circRNA023756
mmu-miR-338-3p	mmu_circRNA013261
mmu-miR-338-3p	mmu_circRNA025680
mmu-miR-338-3p	mmu_circRNA015347
mmu-miR-338-3p	mmu_circRNA002332
mmu-miR-338-3p	mmu_circRNA026128
mmu-miR-338-3p	TCONS_00100955
mmu-miR-338-3p	TCONS_00154118
mmu-miR-338-3p	TCONS_00157456
mmu-miR-338-3p	TCONS_00057086
mmu-miR-338-3p	TCONS_00141948
mmu-miR-338-3p	TCONS_00150163
mmu-miR-338-3p	TCONS_00045659
mmu-miR-338-3p	TCONS_00119346
mmu-miR-338-3p	TCONS_00140827|Adam32
mmu-miR-338-3p	TCONS_00020557|Slc6a4
mmu-miR-338-3p	TCONS_00084218|Sfrp2
mmu-miR-338-3p	TCONS_00141358|Msr1
mmu-miR-338-3p	TCONS_00140830|Adam32
mmu-miR-338-3p	TCONS_00038006|Fbp1
mmu-miR-338-3p	TCONS_00052259|Eva1c
mmu-miR-338-3p	TCONS_00147848|Ccr5
mmu-miR-338-3p	TCONS_00147411|Ltf
mmu-miR-338-3p	TCONS_00003628|Phlda3
mmu-miR-338-3p	TCONS_00117320|Clec4a1
mmu-miR-338-3p	TCONS_00038164|Zfp874a
mmu-miR-338-3p	TCONS_00047505|Hrsp12
mmu-miR-338-3p	TCONS_00096173|Nppa
mmu-miR-338-3p	TCONS_00053372|P3h2
mmu-miR-338-3p	TCONS_00148304|Acp5
mmu-miR-338-3p	TCONS_00069053|Gfra1
mmu-miR-338-3p	TCONS_00131670|Hpn
mmu-miR-338-3p	TCONS_00017944|Ramp3
mmu-miR-338-3p	TCONS_00117549|Vwf
mmu-miR-338-3p	TCONS_00131667|Hpn
mmu-miR-338-3p	TCONS_00017945|Ramp3
mmu-miR-338-3p	TCONS_00047504|Hrsp12
mmu-miR-338-3p	TCONS_00104464|Cxcl2
mmu-miR-338-3p	TCONS_00024569|Cyfip2
mmu-miR-338-3p	TCONS_00142726|Ces1d
mmu-miR-338-3p	TCONS_00022799|Sphk1
mmu-miR-338-3p	TCONS_00073573|Slc27a2
mmu-miR-338-3p	TCONS_00114720|AI854703
mmu-miR-338-3p	TCONS_00147846|Ccr5
mmu-miR-338-3p	TCONS_00008729|Cd55
mmu-miR-338-3p	TCONS_00106628|Tfr2
mmu-miR-338-3p	TCONS_00085790|Psrc1
mmu-miR-338-3p	TCONS_00130063|Zfp583
mmu-miR-338-3p	TCONS_00131666|Hpn
mmu-miR-338-3p	TCONS_00009085|Ptprv
[truncated: 1,887 more rows]

## Sheet: P1 Liver
miRNA	ceRNA
mmu-miR-133a-3p	mmu_circRNA011147
mmu-miR-133a-3p	mmu_circRNA022031
mmu-miR-133a-3p	mmu_circRNA024818
mmu-miR-133a-3p	mmu_circRNA015032
mmu-miR-133a-3p	mmu_circRNA020922
mmu-miR-133a-3p	mmu_circRNA024774
mmu-miR-133a-3p	mmu_circRNA007058
mmu-miR-133a-3p	TCONS_00045659
mmu-miR-133a-3p	TCONS_00043779|Setdb2
mmu-miR-133a-3p	TCONS_00036264|Elovl7
mmu-miR-133a-3p	TCONS_00095595|Wnt4
mmu-miR-133a-3p	TCONS_00043782|Setdb2
mmu-miR-133a-3p	TCONS_00034324|Klf6
mmu-miR-133a-5p	mmu_circRNA019657
mmu-miR-133a-5p	mmu_circRNA021049
mmu-miR-133a-5p	mmu_circRNA022709
mmu-miR-133a-5p	mmu_circRNA024613
mmu-miR-133a-5p	mmu_circRNA027665
mmu-miR-133a-5p	mmu_circRNA013971
mmu-miR-133a-5p	mmu_circRNA015669
mmu-miR-133a-5p	mmu_circRNA024818
mmu-miR-133a-5p	mmu_circRNA018845
mmu-miR-133a-5p	mmu_circRNA014205
mmu-miR-133a-5p	mmu_circRNA008856
mmu-miR-133a-5p	mmu_circRNA020763
mmu-miR-133a-5p	TCONS_00137997
mmu-miR-133a-5p	TCONS_00108814|Fgfbp1
mmu-miR-133a-5p	TCONS_00009364|Rgs1
mmu-miR-133a-5p	TCONS_00108816|Fgfbp1
mmu-miR-133a-5p	TCONS_00123624|Usp29
mmu-miR-133a-5p	TCONS_00009366|Rgs1
mmu-miR-133a-5p	TCONS_00009363|Rgs1
mmu-miR-133a-5p	TCONS_00108815|Fgfbp1
mmu-miR-133a-5p	TCONS_00027148|Igf2bp1
mmu-miR-133b-3p	mmu_circRNA020922
mmu-miR-133b-3p	mmu_circRNA007058
mmu-miR-133b-3p	mmu_circRNA024818
mmu-miR-133b-3p	mmu_circRNA011147
mmu-miR-133b-3p	mmu_circRNA024774
mmu-miR-133b-3p	mmu_circRNA015032
mmu-miR-133b-3p	mmu_circRNA022031
mmu-miR-133b-3p	TCONS_00045659
mmu-miR-133b-3p	TCONS_00043779|Setdb2
mmu-miR-133b-3p	TCONS_00095595|Wnt4
mmu-miR-133b-3p	TCONS_00036264|Elovl7
mmu-miR-133b-3p	TCONS_00043782|Setdb2
mmu-miR-133b-3p	TCONS_00034324|Klf6
mmu-miR-137-3p	mmu_circRNA020498
mmu-miR-137-3p	mmu_circRNA030465
mmu-miR-137-3p	mmu_circRNA018845
mmu-miR-137-3p	mmu_circRNA007058
mmu-miR-137-3p	mmu_circRNA024613
mmu-miR-137-3p	mmu_circRNA022496
mmu-miR-137-3p	TCONS_00127852
mmu-miR-137-3p	TCONS_00009009
mmu-miR-137-3p	TCONS_00017308|Tbc1d30
mmu-miR-137-3p	TCONS_00154974|Adgrg2
mmu-miR-137-3p	TCONS_00016755|Scyl2
mmu-miR-138-5p	mmu_circRNA014297
mmu-miR-138-5p	mmu_circRNA006564
mmu-miR-138-5p	mmu_circRNA001373
mmu-miR-138-5p	mmu_circRNA027665
mmu-miR-138-5p	mmu_circRNA010802
mmu-miR-138-5p	mmu_circRNA017900
mmu-miR-138-5p	mmu_circRNA014907
mmu-miR-138-5p	mmu_circRNA030465
mmu-miR-138-5p	mmu_circRNA022031
mmu-miR-138-5p	mmu_circRNA017035
mmu-miR-138-5p	mmu_circRNA025170
mmu-miR-138-5p	TCONS_00154573
mmu-miR-138-5p	TCONS_00054639|Tiam1
mmu-miR-138-5p	TCONS_00131267|Zfp36
mmu-miR-138-5p	TCONS_00013832|Tmcc3
mmu-miR-138-5p	TCONS_00134171|Tsku
mmu-miR-138-5p	TCONS_00134169|Tsku
mmu-miR-138-5p	TCONS_00134168|Tsku
mmu-miR-138-5p	TCONS_00013831|Tmcc3
mmu-miR-138-5p	TCONS_00112382|Trip6
mmu-miR-138-5p	TCONS_00054650|Tiam1
mmu-miR-138-5p	TCONS_00027148|Igf2bp1
mmu-miR-138-5p	TCONS_00046141|Maff
mmu-miR-138-5p	TCONS_00046140|Maff
mmu-miR-138-5p	TCONS_00134172|Tsku
mmu-miR-138-5p	TCONS_00054644|Tiam1
mmu-miR-138-5p	TCONS_00134505|Hbb-y
mmu-miR-138-5p	TCONS_00081203|Trib3
mmu-miR-138-5p	TCONS_00112378|Trip6
mmu-miR-138-5p	TCONS_00112381|Trip6
mmu-miR-141-5p	mmu_circRNA027665
mmu-miR-141-5p	mmu_circRNA024613
mmu-miR-141-5p	mmu_circRNA018722
mmu-miR-141-5p	mmu_circRNA008856
mmu-miR-141-5p	mmu_circRNA029737
mmu-miR-141-5p	mmu_circRNA021049
mmu-miR-141-5p	mmu_circRNA027829
mmu-miR-141-5p	mmu_circRNA005833
mmu-miR-141-5p	mmu_circRNA024818
mmu-miR-141-5p	mmu_circRNA020763
mmu-miR-141-5p	mmu_circRNA020498
mmu-miR-141-5p	mmu_circRNA027836
mmu-miR-141-5p	mmu_circRNA030465
mmu-miR-141-5p	mmu_circRNA001816
mmu-miR-141-5p	mmu_circRNA018296
mmu-miR-141-5p	TCONS_00127852
mmu-miR-141-5p	TCONS_00009368|Rgs1
mmu-miR-141-5p	TCONS_00136110|Bnip3
mmu-miR-141-5p	TCONS_00134168|Tsku
mmu-miR-141-5p	TCONS_00134172|Tsku
mmu-miR-141-5p	TCONS_00134167|Tsku
mmu-miR-141-5p	TCONS_00009367|Rgs1
mmu-miR-141-5p	TCONS_00136111|Bnip3
mmu-miR-141-5p	TCONS_00009362|Rgs1
mmu-miR-141-5p	TCONS_00134170|Tsku
mmu-miR-141-5p	TCONS_00036264|Elovl7
mmu-miR-141-5p	TCONS_00146302|Plscr2
mmu-miR-141-5p	TCONS_00136112|Bnip3
mmu-miR-141-5p	TCONS_00134169|Tsku
mmu-miR-141-5p	TCONS_00073704|Slc20a1
mmu-miR-141-5p	TCONS_00134166|Tsku
mmu-miR-141-5p	TCONS_00134171|Tsku
mmu-miR-150-5p	mmu_circRNA020595
mmu-miR-150-5p	mmu_circRNA005321
mmu-miR-150-5p	mmu_circRNA023675
mmu-miR-150-5p	mmu_circRNA014205
mmu-miR-150-5p	mmu_circRNA021588
mmu-miR-150-5p	mmu_circRNA024774
mmu-miR-150-5p	mmu_circRNA001761
mmu-miR-150-5p	mmu_circRNA017900
mmu-miR-150-5p	mmu_circRNA022709
mmu-miR-150-5p	mmu_circRNA027829
mmu-miR-150-5p	mmu_circRNA000307
mmu-miR-150-5p	mmu_circRNA018629
mmu-miR-150-5p	mmu_circRNA018296
mmu-miR-150-5p	mmu_circRNA013371
mmu-miR-150-5p	mmu_circRNA020498
mmu-miR-150-5p	mmu_circRNA022496
mmu-miR-150-5p	mmu_circRNA018845
mmu-miR-150-5p	TCONS_00000209
mmu-miR-150-5p	TCONS_00085246|Txnip
mmu-miR-150-5p	TCONS_00042590|Il17rb
mmu-miR-150-5p	TCONS_00042589|Il17rb
mmu-miR-150-5p	TCONS_00085242|Txnip
mmu-miR-150-5p	TCONS_00087988|Mgarp
mmu-miR-150-5p	TCONS_00113724|Hilpda
mmu-miR-150-5p	TCONS_00032081|Lpin1
mmu-miR-150-5p	TCONS_00042591|Il17rb
mmu-miR-150-5p	TCONS_00136113|Bnip3
mmu-miR-150-5p	TCONS_00030826|Fos
mmu-miR-150-5p	TCONS_00042587|Il17rb
mmu-miR-150-5p	TCONS_00113723|Hilpda
mmu-miR-150-5p	TCONS_00032080|Lpin1
mmu-miR-150-5p	TCONS_00076549|Cacna1b
mmu-miR-150-5p	TCONS_00085243|Txnip
mmu-miR-150-5p	TCONS_00087990|Mgarp
mmu-miR-150-5p	TCONS_00027762|Mpp3
mmu-miR-150-5p	TCONS_00087989|Mgarp
mmu-miR-150-5p	TCONS_00030825|Fos
mmu-miR-194-1-3p	mmu_circRNA001373
mmu-miR-194-1-3p	mmu_circRNA027836
mmu-miR-194-1-3p	mmu_circRNA014907
mmu-miR-194-1-3p	mmu_circRNA018845
mmu-miR-194-1-3p	mmu_circRNA018296
mmu-miR-194-1-3p	mmu_circRNA028895
mmu-miR-194-1-3p	mmu_circRNA001374
mmu-miR-194-1-3p	mmu_circRNA013371
mmu-miR-194-1-3p	mmu_circRNA030176
mmu-miR-194-1-3p	mmu_circRNA017414
mmu-miR-194-1-3p	mmu_circRNA019657
mmu-miR-194-1-3p	mmu_circRNA006564
mmu-miR-194-1-3p	TCONS_00103413
mmu-miR-194-1-3p	TCONS_00123633
mmu-miR-194-1-3p	TCONS_00059145|Dusp1
mmu-miR-194-1-3p	TCONS_00027148|Igf2bp1
mmu-miR-194-1-3p	TCONS_00117363|Cd163
mmu-miR-194-1-3p	TCONS_00136110|Bnip3
mmu-miR-194-1-3p	TCONS_00117361|Cd163
mmu-miR-194-1-3p	TCONS_00117362|Cd163
mmu-miR-194-1-3p	TCONS_00016747|Scyl2
mmu-miR-194-1-3p	TCONS_00048303|Nrbp2
mmu-miR-194-1-3p	TCONS_00123630|Usp29
mmu-miR-194-1-3p	TCONS_00059143|Dusp1
mmu-miR-1a-3p	mmu_circRNA014205
mmu-miR-1a-3p	mmu_circRNA008821
mmu-miR-1a-3p	mmu_circRNA022031
mmu-miR-1a-3p	mmu_circRNA002950
mmu-miR-1a-3p	mmu_circRNA001816
mmu-miR-1a-3p	mmu_circRNA021507
mmu-miR-1a-3p	mmu_circRNA030176
mmu-miR-1a-3p	mmu_circRNA001373
mmu-miR-1a-3p	mmu_circRNA004161
mmu-miR-1a-3p	mmu_circRNA020595
mmu-miR-1a-3p	mmu_circRNA001761
mmu-miR-1a-3p	mmu_circRNA018434
mmu-miR-1a-3p	TCONS_00145981
mmu-miR-1a-3p	TCONS_00013348|Gadd45b
mmu-miR-1a-3p	TCONS_00146317|Plod2
mmu-miR-1a-3p	TCONS_00130088|Zim1
mmu-miR-1a-3p	TCONS_00123639|Usp29
mmu-miR-200c-3p	mmu_circRNA008856
mmu-miR-200c-3p	mmu_circRNA007520
mmu-miR-200c-3p	mmu_circRNA007519
mmu-miR-200c-3p	mmu_circRNA017035
mmu-miR-200c-3p	mmu_circRNA004161
mmu-miR-200c-3p	mmu_circRNA014297
mmu-miR-200c-3p	mmu_circRNA022031
mmu-miR-200c-3p	mmu_circRNA001774
mmu-miR-200c-3p	mmu_circRNA017900
mmu-miR-200c-3p	TCONS_00079649
mmu-miR-200c-3p	TCONS_00045659
mmu-miR-200c-3p	TCONS_00103413
mmu-miR-200c-3p	TCONS_00059145|Dusp1
mmu-miR-200c-3p	TCONS_00118508|Pdk4
mmu-miR-200c-3p	TCONS_00073696|Slc20a1
mmu-miR-200c-3p	TCONS_00040238|Samd4
mmu-miR-200c-3p	TCONS_00059143|Dusp1
mmu-miR-200c-3p	TCONS_00073695|Slc20a1
mmu-miR-200c-3p	TCONS_00050408|Cebpd
mmu-miR-200c-3p	TCONS_00082320|Gm14288
mmu-miR-200c-3p	TCONS_00043777|Phf11c
mmu-miR-200c-3p	TCONS_00073703|Slc20a1
mmu-miR-200c-3p	TCONS_00073698|Slc20a1
mmu-miR-200c-3p	TCONS_00004373|Gpr161
mmu-miR-200c-3p	TCONS_00154975|Adgrg2
mmu-miR-200c-3p	TCONS_00114367|Prss2
mmu-miR-215-3p	mmu_circRNA004651
mmu-miR-215-3p	mmu_circRNA013371
mmu-miR-215-3p	mmu_circRNA014297
mmu-miR-215-3p	mmu_circRNA004161
mmu-miR-215-3p	mmu_circRNA017414
mmu-miR-215-3p	mmu_circRNA020498
mmu-miR-215-3p	mmu_circRNA001774
mmu-miR-215-3p	mmu_circRNA006564
mmu-miR-215-3p	mmu_circRNA015669
mmu-miR-215-3p	mmu_circRNA018845
mmu-miR-215-3p	mmu_circRNA021588
mmu-miR-215-3p	mmu_circRNA001761
mmu-miR-215-3p	mmu_circRNA030176
mmu-miR-215-3p	TCONS_00093182
mmu-miR-215-3p	TCONS_00032081|Lpin1
mmu-miR-215-3p	TCONS_00032080|Lpin1
mmu-miR-215-3p	TCONS_00033441|Foxn3
mmu-miR-215-3p	TCONS_00153896|Atp7a
mmu-miR-215-3p	TCONS_00033442|Foxn3
mmu-miR-293-5p	mmu_circRNA026798
mmu-miR-293-5p	mmu_circRNA006981
mmu-miR-293-5p	mmu_circRNA000071
mmu-miR-293-5p	mmu_circRNA013108
mmu-miR-293-5p	mmu_circRNA020790
mmu-miR-293-5p	mmu_circRNA027873
mmu-miR-293-5p	mmu_circRNA017269
mmu-miR-293-5p	mmu_circRNA000255
mmu-miR-293-5p	mmu_circRNA009511
mmu-miR-293-5p	mmu_circRNA006727
mmu-miR-293-5p	mmu_circRNA007033
mmu-miR-293-5p	mmu_circRNA014815
mmu-miR-293-5p	mmu_circRNA027128
mmu-miR-293-5p	TCONS_00036637
mmu-miR-293-5p	TCONS_00078334|Scn7a
mmu-miR-293-5p	TCONS_00027524|Krt19
mmu-miR-293-5p	TCONS_00064206|Sema6a
mmu-miR-293-5p	TCONS_00079844|Actc1
mmu-miR-293-5p	TCONS_00153604|Heph
mmu-miR-293-5p	TCONS_00148226|Ap1m2
mmu-miR-293-5p	TCONS_00027523|Krt19
mmu-miR-293-5p	TCONS_00016286|Gamt
mmu-miR-293-5p	TCONS_00064205|Sema6a
mmu-miR-293-5p	TCONS_00071325|Upp2
mmu-miR-293-5p	TCONS_00148227|Ap1m2
mmu-miR-3073b-5p	mmu_circRNA021588
mmu-miR-3073b-5p	mmu_circRNA005833
mmu-miR-3073b-5p	mmu_circRNA021049
mmu-miR-3073b-5p	mmu_circRNA020922
mmu-miR-3073b-5p	mmu_circRNA006564
mmu-miR-3073b-5p	mmu_circRNA022496
mmu-miR-3073b-5p	mmu_circRNA000307
mmu-miR-3073b-5p	TCONS_00017109
mmu-miR-3073b-5p	TCONS_00009009
mmu-miR-3073b-5p	TCONS_00011901|Ctgf
mmu-miR-3073b-5p	TCONS_00110155|Rasgef1b
mmu-miR-3073b-5p	TCONS_00134170|Tsku
mmu-miR-3073b-5p	TCONS_00015677|Adamts14
mmu-miR-3073b-5p	TCONS_00076544|Cacna1b
mmu-miR-3073b-5p	TCONS_00117363|Cd163
mmu-miR-3073b-5p	TCONS_00122169|Eno2
mmu-miR-3073b-5p	TCONS_00134171|Tsku
mmu-miR-3073b-5p	TCONS_00117361|Cd163
mmu-miR-3073b-5p	TCONS_00076547|Cacna1b
mmu-miR-3073b-5p	TCONS_00011899|Ctgf
mmu-miR-3073b-5p	TCONS_00122170|Eno2
mmu-miR-3073b-5p	TCONS_00117362|Cd163
mmu-miR-3073b-5p	TCONS_00110156|Rasgef1b
mmu-miR-324-5p	mmu_circRNA005445
mmu-miR-324-5p	mmu_circRNA021588
mmu-miR-324-5p	mmu_circRNA024613
mmu-miR-324-5p	mmu_circRNA024774
mmu-miR-324-5p	mmu_circRNA006629
mmu-miR-324-5p	mmu_circRNA022709
mmu-miR-324-5p	mmu_circRNA011147
mmu-miR-324-5p	TCONS_00116493
mmu-miR-324-5p	TCONS_00115565|RP24-416M6.5
mmu-miR-324-5p	TCONS_00072052|Prg2
mmu-miR-324-5p	TCONS_00032080|Lpin1
mmu-miR-324-5p	TCONS_00027755|Mpp3
mmu-miR-324-5p	TCONS_00121453|Cidec
mmu-miR-324-5p	TCONS_00121452|Cidec
mmu-miR-324-5p	TCONS_00123624|Usp29
mmu-miR-324-5p	TCONS_00123626|Usp29
mmu-miR-324-5p	TCONS_00032081|Lpin1
mmu-miR-324-5p	TCONS_00146301|Plscr2
mmu-miR-384-3p	mmu_circRNA007058
mmu-miR-384-3p	mmu_circRNA001373
mmu-miR-384-3p	mmu_circRNA022031
mmu-miR-384-3p	mmu_circRNA018845
mmu-miR-384-3p	mmu_circRNA006564
mmu-miR-384-3p	mmu_circRNA006445
mmu-miR-384-3p	mmu_circRNA001816
mmu-miR-384-3p	mmu_circRNA006078
mmu-miR-384-3p	mmu_circRNA027836
mmu-miR-384-3p	mmu_circRNA021588
mmu-miR-384-3p	mmu_circRNA013371
mmu-miR-384-3p	TCONS_00009009
mmu-miR-384-3p	TCONS_00120443|Hk2
mmu-miR-384-3p	TCONS_00120444|Hk2
mmu-miR-384-3p	TCONS_00146303|Plscr2
mmu-miR-488-3p	mmu_circRNA027665
mmu-miR-488-3p	mmu_circRNA006564
mmu-miR-488-3p	mmu_circRNA022496
mmu-miR-488-3p	mmu_circRNA027836
mmu-miR-488-3p	mmu_circRNA015669
mmu-miR-488-3p	mmu_circRNA022031
mmu-miR-488-3p	mmu_circRNA021588
mmu-miR-488-3p	mmu_circRNA001761
mmu-miR-488-3p	mmu_circRNA013371
mmu-miR-488-3p	TCONS_00040134
mmu-miR-488-3p	TCONS_00064244|Lox
mmu-miR-488-3p	TCONS_00064243|Lox
mmu-miR-488-3p	TCONS_00136110|Bnip3
mmu-miR-488-3p	TCONS_00093703|Lepr
mmu-miR-504-5p	mmu_circRNA010802
mmu-miR-504-5p	mmu_circRNA001761
mmu-miR-504-5p	mmu_circRNA027665
mmu-miR-504-5p	mmu_circRNA006629
mmu-miR-504-5p	mmu_circRNA022690
mmu-miR-504-5p	mmu_circRNA010320
mmu-miR-504-5p	mmu_circRNA021507
mmu-miR-504-5p	TCONS_00065331
mmu-miR-504-5p	TCONS_00108815|Fgfbp1
mmu-miR-504-5p	TCONS_00108814|Fgfbp1
mmu-miR-504-5p	TCONS_00108816|Fgfbp1
mmu-miR-504-5p	TCONS_00072052|Prg2
mmu-miR-504-5p	TCONS_00112381|Trip6
mmu-miR-6240	mmu_circRNA004778
mmu-miR-6240	mmu_circRNA027686
mmu-miR-6240	mmu_circRNA003311
mmu-miR-6240	mmu_circRNA027285
mmu-miR-6240	mmu_circRNA009928
mmu-miR-6240	mmu_circRNA013736
mmu-miR-6240	mmu_circRNA015553
mmu-miR-6240	mmu_circRNA024831
mmu-miR-6240	mmu_circRNA017269
mmu-miR-6240	mmu_circRNA024608
mmu-miR-6240	mmu_circRNA022028
mmu-miR-6240	mmu_circRNA025141
mmu-miR-6240	TCONS_00040065
mmu-miR-6240	TCONS_00109841|Ugt2b36
mmu-miR-6240	TCONS_00082600|Hnf4g
mmu-miR-6240	TCONS_00006012|Gm28661
mmu-miR-6240	TCONS_00058318|Fndc1
mmu-miR-6240	TCONS_00109838|Ugt2b36
mmu-miR-6240	TCONS_00155057|Ace2
mmu-miR-6240	TCONS_00021781|Ppp1r1b
mmu-miR-6240	TCONS_00151912|mt-Co2
mmu-miR-6240	TCONS_00060279|Mep1a
mmu-miR-6240	TCONS_00082594|Hnf4g
mmu-miR-6240	TCONS_00015100|Enpp3
mmu-miR-6240	TCONS_00063412|Gm10125
mmu-miR-6240	TCONS_00060282|Mep1a
mmu-miR-6240	TCONS_00109837|Ugt2b36
mmu-miR-9-5p	mmu_circRNA022690
mmu-miR-9-5p	mmu_circRNA017900
mmu-miR-9-5p	mmu_circRNA018296
mmu-miR-9-5p	mmu_circRNA015032
mmu-miR-9-5p	mmu_circRNA014205
mmu-miR-9-5p	mmu_circRNA025170
mmu-miR-9-5p	mmu_circRNA021049
mmu-miR-9-5p	TCONS_00079649
mmu-miR-9-5p	TCONS_00093182
mmu-miR-9-5p	TCONS_00019094|P4ha2
mmu-miR-9-5p	TCONS_00016754|Scyl2
mmu-miR-9-5p	TCONS_00093710|Lepr
mmu-miR-9-5p	TCONS_00108815|Fgfbp1
mmu-miR-9-5p	TCONS_00019096|P4ha2
mmu-miR-9-5p	TCONS_00019106|P4ha2
mmu-miR-9-5p	TCONS_00019092|P4ha2
mmu-miR-9-5p	TCONS_00120444|Hk2
mmu-miR-9-5p	TCONS_00093702|Lepr
mmu-miR-9-5p	TCONS_00016753|Scyl2
novel_mir_45	mmu_circRNA006248
novel_mir_45	mmu_circRNA027285
novel_mir_45	mmu_circRNA028824
novel_mir_45	mmu_circRNA019927
novel_mir_45	mmu_circRNA020790
novel_mir_45	mmu_circRNA022028
novel_mir_45	mmu_circRNA023411
novel_mir_45	mmu_circRNA029295
novel_mir_45	mmu_circRNA004778
novel_mir_45	mmu_circRNA006160
novel_mir_45	mmu_circRNA009511
novel_mir_45	TCONS_00078374
novel_mir_45	TCONS_00036637
novel_mir_45	TCONS_00048452|Mb
novel_mir_45	TCONS_00083906|Mme
novel_mir_45	TCONS_00076743|Mamdc4
novel_mir_45	TCONS_00052167|Jam2
novel_mir_45	TCONS_00148956|Tmprss4
novel_mir_45	TCONS_00120544|Actg2
novel_mir_45	TCONS_00083903|Mme
novel_mir_45	TCONS_00083394|Fat4
novel_mir_45	TCONS_00020922|Ccl11
novel_mir_45	TCONS_00043554|Myh6
novel_mir_45	TCONS_00148955|Tmprss4
novel_mir_45	TCONS_00083902|Mme
novel_mir_45	TCONS_00043557|Myh6
novel_mir_45	TCONS_00083901|Mme
novel_mir_45	TCONS_00043558|Myh6
novel_mir_45	TCONS_00083907|Mme
novel_mir_45	TCONS_00073334|Ckmt1
novel_mir_45	TCONS_00048446|Mb
novel_mir_45	TCONS_00148954|Tmprss4
novel_mir_45	TCONS_00148957|Tmprss4
novel_mir_45	TCONS_00120545|Actg2
novel_mir_45	TCONS_00083904|Mme
novel_mir_45	TCONS_00073335|Ckmt1
novel_mir_45	TCONS_00073331|Ckmt1
novel_mir_45	TCONS_00133215|Aldh1a3
novel_mir_45	TCONS_00048447|Mb
novel_mir_45	TCONS_00061225|Abcg5
novel_mir_45	TCONS_00083905|Mme
novel_mir_45	TCONS_00098509|Bnc2

## Sheet: P4 Liver
miRNA	ceRNA
mmu-let-7j	mmu_circRNA005945
mmu-let-7j	mmu_circRNA010714
mmu-let-7j	mmu_circRNA017164
mmu-let-7j	mmu_circRNA025642
mmu-let-7j	mmu_circRNA025639
mmu-let-7j	mmu_circRNA010248
mmu-let-7j	mmu_circRNA015880
mmu-let-7j	mmu_circRNA029222
mmu-let-7j	mmu_circRNA004270
mmu-let-7j	mmu_circRNA030999
mmu-let-7j	mmu_circRNA014293
mmu-let-7j	mmu_circRNA006962
mmu-let-7j	mmu_circRNA020291
mmu-let-7j	mmu_circRNA000084
mmu-let-7j	TCONS_00141842
mmu-let-7j	TCONS_00119938
mmu-let-7j	TCONS_00139084|Gnao1
mmu-let-7j	TCONS_00099857|Tekt2
mmu-let-7j	TCONS_00084188|Map9
mmu-let-7j	TCONS_00127104|Dlg2
mmu-let-7j	TCONS_00135318|Zkscan2
mmu-let-7j	TCONS_00083733|Dclk1
mmu-let-7j	TCONS_00093321|Sh3gl2
mmu-let-7j	TCONS_00058317|Fndc1
mmu-let-7j	TCONS_00051478|Lsamp
mmu-let-7j	TCONS_00103379|Slit2
mmu-let-7j	TCONS_00010972|Enah
mmu-let-7j	TCONS_00099855|Tekt2
mmu-let-7j	TCONS_00012864|Pcdh15
mmu-let-7j	TCONS_00003989|Rgs8
mmu-let-7j	TCONS_00139085|Gnao1
mmu-let-7j	TCONS_00088129|Nbea
mmu-let-7j	TCONS_00020009|Dlg4
mmu-let-7j	TCONS_00044694|Dzip1
mmu-let-7j	TCONS_00133796|Hdgfrp3
mmu-let-7j	TCONS_00049195|Adamts20
mmu-let-7j	TCONS_00144228|Opcml
mmu-let-7j	TCONS_00099856|Tekt2
mmu-let-7j	TCONS_00099858|Tekt2
mmu-let-7j	TCONS_00138685|Adgrl1
mmu-let-7j	TCONS_00097128|Fut9
mmu-let-7j	TCONS_00071455|Scn2a1
mmu-let-7j	TCONS_00102400|Dpp6
mmu-let-7j	TCONS_00041847|Farp1
mmu-let-7j	TCONS_00126912|Grm5
mmu-let-7j	TCONS_00093127|Col27a1
mmu-let-7j	TCONS_00107261|Mtus2
mmu-let-7j	TCONS_00012603|Ctnna3
mmu-let-7j	TCONS_00024606|Sgcd
mmu-let-7j	TCONS_00093125|Col27a1
mmu-miR-129-5p	mmu_circRNA014311
mmu-miR-129-5p	mmu_circRNA028992
mmu-miR-129-5p	mmu_circRNA029815
mmu-miR-129-5p	mmu_circRNA025194
mmu-miR-129-5p	mmu_circRNA015486
mmu-miR-129-5p	mmu_circRNA026211
mmu-miR-129-5p	mmu_circRNA028903
mmu-miR-129-5p	mmu_circRNA022484
mmu-miR-129-5p	mmu_circRNA004594
mmu-miR-129-5p	mmu_circRNA031136
mmu-miR-129-5p	mmu_circRNA003908
mmu-miR-129-5p	mmu_circRNA019114
mmu-miR-129-5p	mmu_circRNA015351
mmu-miR-129-5p	mmu_circRNA021915
mmu-miR-129-5p	mmu_circRNA007005
mmu-miR-129-5p	mmu_circRNA026213
mmu-miR-129-5p	mmu_circRNA003604
mmu-miR-129-5p	mmu_circRNA019113
mmu-miR-129-5p	mmu_circRNA008739
mmu-miR-129-5p	mmu_circRNA021662
mmu-miR-129-5p	TCONS_00109056
mmu-miR-129-5p	TCONS_00008467|Marco
mmu-miR-129-5p	TCONS_00054460|Samsn1
mmu-miR-129-5p	TCONS_00057122|Cyp39a1
mmu-miR-129-5p	TCONS_00015006|Tnfaip3
mmu-miR-129-5p	TCONS_00034683|Hist1h2bc
mmu-miR-133a-5p	mmu_circRNA026252
mmu-miR-133a-5p	mmu_circRNA008656
mmu-miR-133a-5p	mmu_circRNA031136
mmu-miR-133a-5p	mmu_circRNA026980
mmu-miR-133a-5p	mmu_circRNA013971
mmu-miR-133a-5p	mmu_circRNA026212
mmu-miR-133a-5p	TCONS_00014799
mmu-miR-133a-5p	TCONS_00010867|H3f3a
mmu-miR-138-5p	mmu_circRNA030894
mmu-miR-138-5p	mmu_circRNA031136
mmu-miR-138-5p	mmu_circRNA008213
mmu-miR-138-5p	mmu_circRNA019114
mmu-miR-138-5p	mmu_circRNA003908
mmu-miR-138-5p	mmu_circRNA015033
mmu-miR-138-5p	mmu_circRNA008739
mmu-miR-138-5p	mmu_circRNA003604
mmu-miR-138-5p	mmu_circRNA025424
mmu-miR-138-5p	mmu_circRNA016816
mmu-miR-138-5p	TCONS_00030591
mmu-miR-138-5p	TCONS_00131267|Zfp36
mmu-miR-138-5p	TCONS_00037016|Hist1h2bh
mmu-miR-138-5p	TCONS_00080561|Il1b
mmu-miR-138-5p	TCONS_00015101|Arg1
mmu-miR-138-5p	TCONS_00036915|Hist1h2bl
mmu-miR-138-5p	TCONS_00034576|Hist1h2bn
mmu-miR-138-5p	TCONS_00085223|Hist2h2bb
mmu-miR-138-5p	TCONS_00034674|Hist1h2bg
mmu-miR-138-5p	TCONS_00037030|Hist1h2bf
mmu-miR-138-5p	TCONS_00034580|Hist1h2bp
mmu-miR-138-5p	TCONS_00034568|Hist1h2bm
mmu-miR-138-5p	TCONS_00037051|Hist1h3a
mmu-miR-151-5p	mmu_circRNA025642
mmu-miR-151-5p	mmu_circRNA000298
mmu-miR-151-5p	mmu_circRNA025639
mmu-miR-151-5p	mmu_circRNA001609
mmu-miR-151-5p	TCONS_00145981
mmu-miR-151-5p	TCONS_00140748
mmu-miR-151-5p	TCONS_00113657|Ptprz1
mmu-miR-151-5p	TCONS_00064695|Rnf165
mmu-miR-151-5p	TCONS_00083734|Dclk1
mmu-miR-151-5p	TCONS_00107264|Mtus2
mmu-miR-151-5p	TCONS_00008907|Nfasc
mmu-miR-151-5p	TCONS_00083737|Dclk1
mmu-miR-151-5p	TCONS_00028726|Rnf157
mmu-miR-151-5p	TCONS_00008884|Nfasc
mmu-miR-151-5p	TCONS_00058984|Cacna1h
mmu-miR-151-5p	TCONS_00088950|Syt11
mmu-miR-151-5p	TCONS_00088118|Nbea
mmu-miR-151-5p	TCONS_00137414|Zmat4
mmu-miR-151-5p	TCONS_00090475|Plppr4
mmu-miR-151-5p	TCONS_00083731|Dclk1
mmu-miR-151-5p	TCONS_00137408|Zmat4
mmu-miR-151-5p	TCONS_00071626|Gad1
mmu-miR-151-5p	TCONS_00004515|Mpz
mmu-miR-151-5p	TCONS_00075208|Slc12a5
mmu-miR-151-5p	TCONS_00077386|Garnl3
mmu-miR-151-5p	TCONS_00083395|Fat4
mmu-miR-151-5p	TCONS_00071625|Gad1
mmu-miR-151-5p	TCONS_00075210|Slc12a5
mmu-miR-151-5p	TCONS_00093318|Sh3gl2
mmu-miR-151-5p	TCONS_00004510|Mpz
mmu-miR-151-5p	TCONS_00081053|Napb
mmu-miR-151-5p	TCONS_00088954|Syt11
mmu-miR-151-5p	TCONS_00148394|Ntm
mmu-miR-151-5p	TCONS_00148471|Ntm
mmu-miR-151-5p	TCONS_00158138|Nhs
mmu-miR-151-5p	TCONS_00071629|Gad1
mmu-miR-151-5p	TCONS_00068703|Lbx1
mmu-miR-151-5p	TCONS_00083733|Dclk1
mmu-miR-151-5p	TCONS_00064697|Rnf165
mmu-miR-151-5p	TCONS_00083732|Dclk1
mmu-miR-151-5p	TCONS_00137411|Zmat4
mmu-miR-151-5p	TCONS_00071628|Gad1
mmu-miR-151-5p	TCONS_00004512|Mpz
mmu-miR-151-5p	TCONS_00148383|Ntm
mmu-miR-151-5p	TCONS_00071627|Gad1
mmu-miR-151-5p	TCONS_00083735|Dclk1
mmu-miR-151-5p	TCONS_00149108|Ncam1
mmu-miR-151-5p	TCONS_00064693|Rnf165
mmu-miR-151-5p	TCONS_00071631|Gad1
mmu-miR-151-5p	TCONS_00075206|Slc12a5
mmu-miR-151-5p	TCONS_00148405|Ntm
mmu-miR-151-5p	TCONS_00082177|Bcas1
mmu-miR-151-5p	TCONS_00082176|Bcas1
mmu-miR-151-5p	TCONS_00082172|Bcas1
mmu-miR-151-5p	TCONS_00008903|Nfasc
mmu-miR-151-5p	TCONS_00124014|Nova2
mmu-miR-151-5p	TCONS_00083729|Dclk1
mmu-miR-151-5p	TCONS_00083726|Dclk1
mmu-miR-151-5p	TCONS_00082178|Bcas1
mmu-miR-151-5p	TCONS_00025665|Chd3
mmu-miR-151-5p	TCONS_00137409|Zmat4
mmu-miR-151-5p	TCONS_00075209|Slc12a5
mmu-miR-151-5p	TCONS_00107632|Adam22
mmu-miR-151-5p	TCONS_00088120|Nbea
mmu-miR-151-5p	TCONS_00008879|Nfasc
mmu-miR-151-5p	TCONS_00075204|Slc12a5
mmu-miR-195a-3p	mmu_circRNA004594
mmu-miR-195a-3p	mmu_circRNA026252
mmu-miR-195a-3p	mmu_circRNA029815
mmu-miR-195a-3p	mmu_circRNA027934
mmu-miR-195a-3p	mmu_circRNA026553
mmu-miR-195a-3p	mmu_circRNA027404
mmu-miR-195a-3p	mmu_circRNA008213
mmu-miR-195a-3p	mmu_circRNA015110
mmu-miR-195a-3p	mmu_circRNA021662
mmu-miR-195a-3p	mmu_circRNA003311
mmu-miR-195a-3p	mmu_circRNA021915
mmu-miR-195a-3p	mmu_circRNA026211
mmu-miR-195a-3p	mmu_circRNA003604
mmu-miR-195a-3p	mmu_circRNA028903
mmu-miR-195a-3p	mmu_circRNA026213
mmu-miR-195a-3p	TCONS_00014798
mmu-miR-195a-3p	TCONS_00062609
mmu-miR-195a-3p	TCONS_00156989|Eda2r
mmu-miR-19a-3p	mmu_circRNA013950
mmu-miR-19a-3p	mmu_circRNA027100
mmu-miR-19a-3p	mmu_circRNA018601
mmu-miR-19a-3p	mmu_circRNA019113
mmu-miR-19a-3p	mmu_circRNA018192
mmu-miR-19a-3p	mmu_circRNA003604
mmu-miR-19a-3p	mmu_circRNA002477
mmu-miR-19a-3p	mmu_circRNA024761
mmu-miR-19a-3p	TCONS_00109056
mmu-miR-19a-3p	TCONS_00085216|Hist2h2aa1
mmu-miR-19a-3p	TCONS_00066324|Cyp2c50
mmu-miR-19a-3p	TCONS_00101830|Steap4
mmu-miR-19a-3p	TCONS_00136695|Cd209g
mmu-miR-19a-3p	TCONS_00015008|Tnfaip3
mmu-miR-19a-3p	TCONS_00015007|Tnfaip3
mmu-miR-19a-3p	TCONS_00015006|Tnfaip3
mmu-miR-19b-3p	mmu_circRNA002477
mmu-miR-19b-3p	mmu_circRNA018601
mmu-miR-19b-3p	mmu_circRNA027100
mmu-miR-19b-3p	mmu_circRNA024761
mmu-miR-19b-3p	mmu_circRNA019113
mmu-miR-19b-3p	mmu_circRNA018192
mmu-miR-19b-3p	mmu_circRNA003604
mmu-miR-19b-3p	mmu_circRNA013950
mmu-miR-19b-3p	TCONS_00109056
mmu-miR-19b-3p	TCONS_00066324|Cyp2c50
mmu-miR-19b-3p	TCONS_00015006|Tnfaip3
mmu-miR-19b-3p	TCONS_00071315|Upp2
mmu-miR-19b-3p	TCONS_00071327|Upp2
mmu-miR-19b-3p	TCONS_00136695|Cd209g
mmu-miR-19b-3p	TCONS_00071326|Upp2
mmu-miR-19b-3p	TCONS_00085216|Hist2h2aa1
mmu-miR-19b-3p	TCONS_00015008|Tnfaip3
mmu-miR-19b-3p	TCONS_00015007|Tnfaip3
mmu-miR-19b-3p	TCONS_00101830|Steap4
mmu-miR-204-5p	mmu_circRNA030946
mmu-miR-204-5p	mmu_circRNA022819
mmu-miR-204-5p	mmu_circRNA027100
mmu-miR-204-5p	mmu_circRNA026211
mmu-miR-204-5p	mmu_circRNA030901
mmu-miR-204-5p	mmu_circRNA027404
mmu-miR-204-5p	mmu_circRNA010012
mmu-miR-204-5p	mmu_circRNA008656
mmu-miR-204-5p	mmu_circRNA013971
mmu-miR-204-5p	mmu_circRNA026213
mmu-miR-204-5p	mmu_circRNA002477
mmu-miR-204-5p	mmu_circRNA017383
mmu-miR-204-5p	TCONS_00010530
mmu-miR-204-5p	TCONS_00107145|Cyp3a59
mmu-miR-204-5p	TCONS_00012588|Dnajc12
mmu-miR-204-5p	TCONS_00015006|Tnfaip3
mmu-miR-204-5p	TCONS_00008467|Marco
mmu-miR-204-5p	TCONS_00069883|Il1rn
mmu-miR-206-3p	mmu_circRNA022481
mmu-miR-206-3p	mmu_circRNA004270
mmu-miR-206-3p	mmu_circRNA020291
mmu-miR-206-3p	mmu_circRNA013011
mmu-miR-206-3p	mmu_circRNA010431
mmu-miR-206-3p	mmu_circRNA030999
mmu-miR-206-3p	mmu_circRNA001398
mmu-miR-206-3p	mmu_circRNA028479
mmu-miR-206-3p	mmu_circRNA025639
mmu-miR-206-3p	mmu_circRNA010691
mmu-miR-206-3p	mmu_circRNA000298
mmu-miR-206-3p	mmu_circRNA003507
mmu-miR-206-3p	mmu_circRNA006528
mmu-miR-206-3p	mmu_circRNA006419
mmu-miR-206-3p	mmu_circRNA006171
mmu-miR-206-3p	mmu_circRNA025642
mmu-miR-206-3p	mmu_circRNA009708
mmu-miR-206-3p	mmu_circRNA007281
mmu-miR-206-3p	mmu_circRNA025643
mmu-miR-206-3p	mmu_circRNA013484
mmu-miR-206-3p	mmu_circRNA018482
mmu-miR-206-3p	mmu_circRNA006170
mmu-miR-206-3p	TCONS_00055408
mmu-miR-206-3p	TCONS_00145981
mmu-miR-206-3p	TCONS_00156552
mmu-miR-206-3p	TCONS_00030944
mmu-miR-206-3p	TCONS_00032595
mmu-miR-206-3p	TCONS_00030951|Nrxn3
mmu-miR-206-3p	TCONS_00028733|Rnf157
mmu-miR-206-3p	TCONS_00077305|Slc25a25
mmu-miR-206-3p	TCONS_00000183|Cspp1
mmu-miR-206-3p	TCONS_00041268|Pnma2
mmu-miR-206-3p	TCONS_00079819|Ryr3
mmu-miR-206-3p	TCONS_00004472|Rgs5
mmu-miR-206-3p	TCONS_00122032|Rimklb
mmu-miR-206-3p	TCONS_00072609|Slc1a2
mmu-miR-206-3p	TCONS_00025465|Zfp286
mmu-miR-206-3p	TCONS_00000170|Cspp1
mmu-miR-206-3p	TCONS_00157905|Tro
mmu-miR-206-3p	TCONS_00028734|Rnf157
mmu-miR-206-3p	TCONS_00000171|Cspp1
mmu-miR-206-3p	TCONS_00078288|Scn3a
mmu-miR-206-3p	TCONS_00103813|Limch1
mmu-miR-206-3p	TCONS_00000173|Cspp1
mmu-miR-206-3p	TCONS_00151289|Wdr6
mmu-miR-206-3p	TCONS_00064118|Ppp2r2b
mmu-miR-206-3p	TCONS_00122025|Rimklb
mmu-miR-206-3p	TCONS_00000182|Cspp1
mmu-miR-206-3p	TCONS_00000181|Cspp1
mmu-miR-206-3p	TCONS_00093320|Sh3gl2
mmu-miR-206-3p	TCONS_00118398|Bicd1
mmu-miR-206-3p	TCONS_00118399|Bicd1
mmu-miR-206-3p	TCONS_00084189|Map9
mmu-miR-206-3p	TCONS_00031579|Mirg
mmu-miR-206-3p	TCONS_00116644|Lrrn1
mmu-miR-206-3p	TCONS_00122112|Clstn3
mmu-miR-206-3p	TCONS_00045291|Sema5a
mmu-miR-206-3p	TCONS_00058315|Fndc1
mmu-miR-206-3p	TCONS_00000176|Cspp1
mmu-miR-206-3p	TCONS_00090473|Plppr4
mmu-miR-206-3p	TCONS_00110447|Gbp11
mmu-miR-206-3p	TCONS_00065924|Trpm3
mmu-miR-206-3p	TCONS_00034274|Itgb8
mmu-miR-206-3p	TCONS_00000179|Cspp1
mmu-miR-206-3p	TCONS_00122030|Rimklb
mmu-miR-206-3p	TCONS_00113652|Ptprz1
mmu-miR-206-3p	TCONS_00000175|Cspp1
mmu-miR-206-3p	TCONS_00073328|Map1a
mmu-miR-206-3p	TCONS_00102039|Cacna2d1
mmu-miR-206-3p	TCONS_00094937|Csmd2
mmu-miR-206-3p	TCONS_00140321|Fam155a
mmu-miR-206-3p	TCONS_00149996|Tmod2
mmu-miR-206-3p	TCONS_00110176|A930011G23Rik
mmu-miR-206-3p	TCONS_00000174|Cspp1
mmu-miR-206-3p	TCONS_00123639|Usp29
mmu-miR-206-3p	TCONS_00085645|Kcnd3
mmu-miR-206-3p	TCONS_00065923|Trpm3
mmu-miR-206-3p	TCONS_00107264|Mtus2
mmu-miR-206-3p	TCONS_00107630|Adam22
mmu-miR-301b-5p	mmu_circRNA014848
mmu-miR-301b-5p	mmu_circRNA020739
mmu-miR-301b-5p	mmu_circRNA004270
mmu-miR-301b-5p	mmu_circRNA013260
mmu-miR-301b-5p	mmu_circRNA010738
mmu-miR-301b-5p	mmu_circRNA003507
mmu-miR-301b-5p	mmu_circRNA000868
mmu-miR-301b-5p	mmu_circRNA022481
mmu-miR-301b-5p	mmu_circRNA006170
mmu-miR-301b-5p	mmu_circRNA013484
mmu-miR-301b-5p	mmu_circRNA025979
mmu-miR-301b-5p	mmu_circRNA019068
mmu-miR-301b-5p	mmu_circRNA012308
mmu-miR-301b-5p	mmu_circRNA027131
mmu-miR-301b-5p	mmu_circRNA001398
mmu-miR-301b-5p	TCONS_00102574
mmu-miR-301b-5p	TCONS_00065802
mmu-miR-301b-5p	TCONS_00105097
mmu-miR-301b-5p	TCONS_00045482
mmu-miR-301b-5p	TCONS_00112975
mmu-miR-301b-5p	TCONS_00063203
mmu-miR-301b-5p	TCONS_00104805
mmu-miR-301b-5p	TCONS_00145354|Megf11
mmu-miR-301b-5p	TCONS_00098637|Elavl2
mmu-miR-301b-5p	TCONS_00052167|Jam2
mmu-miR-301b-5p	TCONS_00012470|Spock2
mmu-miR-301b-5p	TCONS_00144767|Fxyd6
mmu-miR-301b-5p	TCONS_00079819|Ryr3
mmu-miR-301b-5p	TCONS_00008640|Nckap5
mmu-miR-301b-5p	TCONS_00090475|Plppr4
mmu-miR-301b-5p	TCONS_00001675|Unc80
mmu-miR-301b-5p	TCONS_00098643|Elavl2
mmu-miR-301b-5p	TCONS_00059313|Cpne5
mmu-miR-301b-5p	TCONS_00047354|Pdzd2
mmu-miR-301b-5p	TCONS_00031561|Mirg
mmu-miR-301b-5p	TCONS_00008905|Nfasc
mmu-miR-301b-5p	TCONS_00000181|Cspp1
mmu-miR-301b-5p	TCONS_00072963|A530058N18Rik
mmu-miR-301b-5p	TCONS_00127061|Dlg2
mmu-miR-301b-5p	TCONS_00000173|Cspp1
mmu-miR-301b-5p	TCONS_00098634|Elavl2
mmu-miR-301b-5p	TCONS_00034275|Itgb8
mmu-miR-301b-5p	TCONS_00098638|Elavl2
mmu-miR-301b-5p	TCONS_00144228|Opcml
mmu-miR-301b-5p	TCONS_00025669|Chd3
mmu-miR-301b-5p	TCONS_00096461|Chd5
mmu-miR-301b-5p	TCONS_00082178|Bcas1
mmu-miR-301b-5p	TCONS_00013283|Apc2
mmu-miR-301b-5p	TCONS_00000176|Cspp1
mmu-miR-301b-5p	TCONS_00113798|Ahcyl2
mmu-miR-301b-5p	TCONS_00000170|Cspp1
mmu-miR-301b-5p	TCONS_00127066|Dlg2
mmu-miR-301b-5p	TCONS_00063803|Syt4
mmu-miR-301b-5p	TCONS_00028734|Rnf157
mmu-miR-301b-5p	TCONS_00144180|Igsf9b
mmu-miR-301b-5p	TCONS_00154357|Plp1
mmu-miR-301b-5p	TCONS_00151017|Dock3
mmu-miR-301b-5p	TCONS_00031559|Mirg
mmu-miR-301b-5p	TCONS_00038610|Sv2c
mmu-miR-301b-5p	TCONS_00000183|Cspp1
mmu-miR-301b-5p	TCONS_00000171|Cspp1
mmu-miR-301b-5p	TCONS_00082176|Bcas1
mmu-miR-301b-5p	TCONS_00012903|Pcdh15
mmu-miR-301b-5p	TCONS_00001346|Gm973
mmu-miR-301b-5p	TCONS_00041847|Farp1
mmu-miR-301b-5p	TCONS_00122178|Eno2
mmu-miR-301b-5p	TCONS_00024067|Ccdc85a
mmu-miR-301b-5p	TCONS_00000179|Cspp1
mmu-miR-301b-5p	TCONS_00072763|Pax6
mmu-miR-301b-5p	TCONS_00025464|Zfp286
mmu-miR-301b-5p	TCONS_00119023|Plxna4
mmu-miR-301b-5p	TCONS_00028733|Rnf157
mmu-miR-301b-5p	TCONS_00025462|Zfp286
mmu-miR-301b-5p	TCONS_00025670|Chd3
mmu-miR-301b-5p	TCONS_00101991|Pclo
mmu-miR-301b-5p	TCONS_00098635|Elavl2
mmu-miR-301b-5p	TCONS_00154358|Plp1
mmu-miR-301b-5p	TCONS_00098636|Elavl2
mmu-miR-301b-5p	TCONS_00144229|Opcml
mmu-miR-301b-5p	TCONS_00088955|1500004A13Rik
mmu-miR-301b-5p	TCONS_00113656|Ptprz1
mmu-miR-301b-5p	TCONS_00078522|Chn1
mmu-miR-301b-5p	TCONS_00007656|Serpine2
mmu-miR-301b-5p	TCONS_00000175|Cspp1
mmu-miR-301b-5p	TCONS_00151518|Arpp21
mmu-miR-301b-5p	TCONS_00118405|Bicd1
mmu-miR-301b-5p	TCONS_00000182|Cspp1
mmu-miR-301b-5p	TCONS_00144596|2610203C20Rik
mmu-miR-301b-5p	TCONS_00096462|Chd5
mmu-miR-301b-5p	TCONS_00115194|Grid2
mmu-miR-301b-5p	TCONS_00003977|Nmnat2
mmu-miR-301b-5p	TCONS_00127063|Dlg2
mmu-miR-301b-5p	TCONS_00118059|Plekha5
mmu-miR-301b-5p	TCONS_00148383|Ntm
mmu-miR-301b-5p	TCONS_00000174|Cspp1
mmu-miR-301b-5p	TCONS_00096460|Chd5
mmu-miR-301b-5p	TCONS_00079818|Ryr3
mmu-miR-301b-5p	TCONS_00122177|Eno2
mmu-miR-301b-5p	TCONS_00157989|Shroom2
mmu-miR-301b-5p	TCONS_00157986|Shroom2
mmu-miR-301b-5p	TCONS_00107506|Cdk14
mmu-miR-301b-5p	TCONS_00031430|Meg3
mmu-miR-301b-5p	TCONS_00082177|Bcas1
mmu-miR-301b-5p	TCONS_00004126|Astn1
mmu-miR-3089-3p	mmu_circRNA010588
mmu-miR-3089-3p	mmu_circRNA005847
mmu-miR-3089-3p	mmu_circRNA003087
mmu-miR-3089-3p	mmu_circRNA025643
mmu-miR-3089-3p	mmu_circRNA000868
mmu-miR-3089-3p	mmu_circRNA025940
mmu-miR-3089-3p	mmu_circRNA014293
mmu-miR-3089-3p	mmu_circRNA003401
mmu-miR-3089-3p	mmu_circRNA014848
mmu-miR-3089-3p	mmu_circRNA006170
mmu-miR-3089-3p	mmu_circRNA028526
mmu-miR-3089-3p	mmu_circRNA013011
mmu-miR-3089-3p	mmu_circRNA006962
mmu-miR-3089-3p	mmu_circRNA009808
mmu-miR-3089-3p	mmu_circRNA006419
mmu-miR-3089-3p	TCONS_00047954
mmu-miR-3089-3p	TCONS_00035113
mmu-miR-3089-3p	TCONS_00141842
mmu-miR-3089-3p	TCONS_00140748
mmu-miR-3089-3p	TCONS_00061624
mmu-miR-3089-3p	TCONS_00031638
mmu-miR-3089-3p	TCONS_00102460
mmu-miR-3089-3p	TCONS_00045482
mmu-miR-3089-3p	TCONS_00044312|Pcdh9
mmu-miR-3089-3p	TCONS_00004422|Ildr2
mmu-miR-3089-3p	TCONS_00003989|Rgs8
mmu-miR-3089-3p	TCONS_00083741|Dclk1
mmu-miR-3089-3p	TCONS_00150675|Mras
mmu-miR-3089-3p	TCONS_00099374|Ccdc24
mmu-miR-3089-3p	TCONS_00099369|Ccdc24
mmu-miR-3089-3p	TCONS_00113817|Ahcyl2
mmu-miR-3089-3p	TCONS_00144321|Kirrel3
mmu-miR-3089-3p	TCONS_00001861|Plcd4
mmu-miR-3089-3p	TCONS_00133865|Arnt2
mmu-miR-3089-3p	TCONS_00004423|Ildr2
mmu-miR-3089-3p	TCONS_00004424|Ildr2
mmu-miR-3089-3p	TCONS_00113750|Ccdc136
mmu-miR-3089-3p	TCONS_00118056|Plekha5
mmu-miR-3089-3p	TCONS_00104192|Adgrl3
mmu-miR-3089-3p	TCONS_00060294|Slc25a27
mmu-miR-3089-3p	TCONS_00017032|Syt1
mmu-miR-3089-3p	TCONS_00064130|Dpysl3
mmu-miR-3089-3p	TCONS_00065591|Syt7
mmu-miR-3089-3p	TCONS_00090129|Slc6a17
mmu-miR-3089-3p	TCONS_00072761|Pax6
mmu-miR-3089-3p	TCONS_00001859|Plcd4
mmu-miR-3089-3p	TCONS_00092908|Zfp462
mmu-miR-3089-3p	TCONS_00025472|Zfp286
mmu-miR-3089-3p	TCONS_00134611|Apbb1
mmu-miR-3089-3p	TCONS_00090743|Ank2
mmu-miR-3089-3p	TCONS_00065592|Syt7
mmu-miR-3089-3p	TCONS_00035939|Edil3
mmu-miR-3089-3p	TCONS_00041849|Farp1
mmu-miR-3089-3p	TCONS_00001105|Stat1
mmu-miR-3089-3p	TCONS_00144191|Opcml
mmu-miR-3089-3p	TCONS_00140336|Fam155a
mmu-miR-3089-3p	TCONS_00068882|Sorcs1
mmu-miR-3089-3p	TCONS_00061976|Camk4
mmu-miR-3089-3p	TCONS_00028965|Aatk
mmu-miR-3089-3p	TCONS_00065593|Syt7
mmu-miR-3089-3p	TCONS_00001095|Stat1
mmu-miR-3089-3p	TCONS_00007597|Epha4
mmu-miR-3089-3p	TCONS_00144622|2610203C20Rik
mmu-miR-3089-3p	TCONS_00102451|Dpp6
mmu-miR-3089-3p	TCONS_00058983|Cacna1h
mmu-miR-3089-3p	TCONS_00072767|Pax6
mmu-miR-3089-3p	TCONS_00006183|Bend6
mmu-miR-3089-3p	TCONS_00064204|Sema6a
mmu-miR-3089-3p	TCONS_00120885|Podxl2
mmu-miR-3089-3p	TCONS_00151514|Arpp21
mmu-miR-3089-3p	TCONS_00090130|Slc6a17
mmu-miR-3089-3p	TCONS_00075204|Slc12a5
mmu-miR-3089-3p	TCONS_00099373|Ccdc24
mmu-miR-3089-3p	TCONS_00113760|Ccdc136
mmu-miR-3089-3p	TCONS_00156231|Slitrk4
mmu-miR-3089-3p	TCONS_00046681|Cntn1
mmu-miR-3089-3p	TCONS_00001862|Plcd4
mmu-miR-3089-3p	TCONS_00083395|Fat4
mmu-miR-3089-3p	TCONS_00072748|Pax6
mmu-miR-3089-3p	TCONS_00072770|Pax6
mmu-miR-3089-3p	TCONS_00035940|Edil3
mmu-miR-3089-3p	TCONS_00135363|Gsg1l
mmu-miR-3089-3p	TCONS_00121393|Srgap3
mmu-miR-3089-3p	TCONS_00139088|Gnao1
mmu-miR-3089-3p	TCONS_00119725|Scrn1
mmu-miR-3089-3p	TCONS_00000193|Cspp1
mmu-miR-3089-3p	TCONS_00133801|Hdgfrp3
mmu-miR-3089-3p	TCONS_00004425|Ildr2
mmu-miR-3089-3p	TCONS_00144364|Kirrel3
mmu-miR-3089-3p	TCONS_00144605|2610203C20Rik
mmu-miR-3089-3p	TCONS_00079812|Ryr3
mmu-miR-3089-3p	TCONS_00004426|Ildr2
mmu-miR-3089-3p	TCONS_00017035|Syt1
mmu-miR-3089-3p	TCONS_00072769|Pax6
mmu-miR-3089-3p	TCONS_00044310|Pcdh9
mmu-miR-3089-3p	TCONS_00090475|Plppr4
mmu-miR-3089-3p	TCONS_00148690|AW551984
mmu-miR-3089-3p	TCONS_00118051|Plekha5
mmu-miR-3089-3p	TCONS_00010976|Enah
mmu-miR-3089-3p	TCONS_00122780|Grin2b
mmu-miR-3089-3p	TCONS_00090473|Plppr4
mmu-miR-3089-3p	TCONS_00119724|Scrn1
mmu-miR-3089-3p	TCONS_00099372|Ccdc24
mmu-miR-3089-3p	TCONS_00046351|Sept3
mmu-miR-3089-3p	TCONS_00032751|Mdga2
mmu-miR-3089-3p	TCONS_00072768|Pax6
mmu-miR-3089-3p	TCONS_00001858|Plcd4
mmu-miR-3089-3p	TCONS_00133863|Arnt2
mmu-miR-3089-3p	TCONS_00022182|Adam11
mmu-miR-3089-3p	TCONS_00135322|Zkscan2
mmu-miR-3089-3p	TCONS_00073167|Tyro3
mmu-miR-3089-3p	TCONS_00099366|Ccdc24
mmu-miR-3089-3p	TCONS_00076552|Cacna1b
mmu-miR-3089-3p	TCONS_00072960|A530058N18Rik
mmu-miR-3089-3p	TCONS_00028963|Aatk
mmu-miR-3089-3p	TCONS_00068881|Sorcs1
mmu-miR-3089-3p	TCONS_00094932|Csmd2
mmu-miR-3089-3p	TCONS_00022183|Adam11
mmu-miR-3089-3p	TCONS_00072764|Pax6
mmu-miR-3089-3p	TCONS_00044311|Pcdh9
mmu-miR-3089-3p	TCONS_00004427|Ildr2
mmu-miR-3089-3p	TCONS_00015514|Grik2
mmu-miR-3089-3p	TCONS_00007659|Serpine2
mmu-miR-3470a	mmu_circRNA014848
mmu-miR-3470a	mmu_circRNA013354
mmu-miR-3470a	mmu_circRNA014838
mmu-miR-3470a	mmu_circRNA018179
mmu-miR-3470a	mmu_circRNA010248
mmu-miR-3470a	mmu_circRNA028479
mmu-miR-3470a	mmu_circRNA025940
mmu-miR-3470a	mmu_circRNA010588
mmu-miR-3470a	mmu_circRNA010738
mmu-miR-3470a	mmu_circRNA012308
mmu-miR-3470a	mmu_circRNA006419
mmu-miR-3470a	mmu_circRNA003322
mmu-miR-3470a	mmu_circRNA017164
mmu-miR-3470a	mmu_circRNA020291
mmu-miR-3470a	mmu_circRNA020790
mmu-miR-3470a	mmu_circRNA009708
mmu-miR-3470a	mmu_circRNA002329
mmu-miR-3470a	TCONS_00000202
mmu-miR-3470a	TCONS_00117346
mmu-miR-3470a	TCONS_00097263
mmu-miR-3470a	TCONS_00031079
mmu-miR-3470a	TCONS_00018119
mmu-miR-3470a	TCONS_00065180
mmu-miR-3470a	TCONS_00026311
mmu-miR-3470a	TCONS_00138479
mmu-miR-3470a	TCONS_00118798
mmu-miR-3470a	TCONS_00045482
mmu-miR-3470a	TCONS_00035459|Ntrk2
mmu-miR-3470a	TCONS_00107495|Cdk14
mmu-miR-3470a	TCONS_00020012|Dlg4
mmu-miR-3470a	TCONS_00019895|Chd3os
mmu-miR-3470a	TCONS_00097807|Gabbr2
mmu-miR-3470a	TCONS_00107494|Cdk14
mmu-miR-3470a	TCONS_00041271|Pnma2
mmu-miR-3470a	TCONS_00090760|Ank2
mmu-miR-3470a	TCONS_00090476|Plppr4
mmu-miR-3470a	TCONS_00027037|Cacna1g
mmu-miR-3470a	TCONS_00104173|Adgrl3
mmu-miR-3470a	TCONS_00027032|Cacna1g
mmu-miR-3470a	TCONS_00014134|Ptprr
mmu-miR-3470a	TCONS_00097131|Fut9
mmu-miR-3470a	TCONS_00049194|Adamts20
mmu-miR-3470a	TCONS_00027038|Cacna1g
mmu-miR-3470a	TCONS_00030969|Nrxn3
mmu-miR-3470a	TCONS_00068274|Htr7
mmu-miR-3470a	TCONS_00027033|Cacna1g
mmu-miR-3470a	TCONS_00068271|Htr7
mmu-miR-3470a	TCONS_00051462|Lsamp
mmu-miR-3470a	TCONS_00004473|Rgs5
mmu-miR-3470a	TCONS_00104395|Rufy3
mmu-miR-3470a	TCONS_00014131|Ptprr
mmu-miR-3470a	TCONS_00128087|Spon1
mmu-miR-3470a	TCONS_00144617|2610203C20Rik
mmu-miR-3470a	TCONS_00014132|Ptprr
mmu-miR-3470a	TCONS_00068270|Htr7
mmu-miR-3470a	TCONS_00027034|Cacna1g
mmu-miR-3470a	TCONS_00103796|Uchl1
mmu-miR-3470a	TCONS_00129224|Dpysl4
mmu-miR-3470a	TCONS_00038697|Map1b
mmu-miR-3470a	TCONS_00103358|Slit2
mmu-miR-3470a	TCONS_00032749|Mdga2
mmu-miR-3470a	TCONS_00129226|Dpysl4
mmu-miR-3470a	TCONS_00090692|Ank2
mmu-miR-3470a	TCONS_00103795|Uchl1
mmu-miR-3470a	TCONS_00144964|Arhgap20
mmu-miR-3470a	TCONS_00127123|Dlg2
mmu-miR-3470a	TCONS_00062808|Apcdd1
mmu-miR-3470a	TCONS_00103369|Slit2
mmu-miR-3470a	TCONS_00144166|B3gat1
mmu-miR-3470a	TCONS_00107493|Cdk14
mmu-miR-3470a	TCONS_00027031|Cacna1g
mmu-miR-3470a	TCONS_00120348|Ctnna2
mmu-miR-3470a	TCONS_00071195|Kif5c
mmu-miR-3470a	TCONS_00027036|Cacna1g
mmu-miR-3470a	TCONS_00014314|Fam19a2
mmu-miR-3470a	TCONS_00151017|Dock3
mmu-miR-3470a	TCONS_00030949|Nrxn3
mmu-miR-3470a	TCONS_00068269|Htr7
mmu-miR-3470a	TCONS_00027041|Cacna1g
mmu-miR-3470a	TCONS_00024331|Tenm2
mmu-miR-3470a	TCONS_00027039|Cacna1g
mmu-miR-3470a	TCONS_00107508|Cdk14
mmu-miR-3470a	TCONS_00083515|Pcdh10
mmu-miR-3470a	TCONS_00072962|A530058N18Rik
mmu-miR-3470a	TCONS_00091657|Lrrc7
mmu-miR-3470a	TCONS_00120347|Ctnna2
mmu-miR-3470a	TCONS_00004421|Ildr2
mmu-miR-3470a	TCONS_00027035|Cacna1g
mmu-miR-3470a	TCONS_00119414|Tcaf1
mmu-miR-3470a	TCONS_00072960|A530058N18Rik
mmu-miR-3470a	TCONS_00103797|Uchl1
mmu-miR-3470a	TCONS_00129228|Dpysl4
mmu-miR-3470a	TCONS_00072770|Pax6
mmu-miR-3470a	TCONS_00064217|Sema6a
mmu-miR-3470a	TCONS_00068275|Htr7
mmu-miR-3470a	TCONS_00076355|Nebl
mmu-miR-3470a	TCONS_00144620|2610203C20Rik
mmu-miR-3470a	TCONS_00128088|Spon1
mmu-miR-3470a	TCONS_00101991|Pclo
mmu-miR-3470a	TCONS_00007371|Igfbp5
mmu-miR-3470a	TCONS_00104389|Rufy3
mmu-miR-3470a	TCONS_00028882|Rbfox3
mmu-miR-3470a	TCONS_00137942|Gpm6a
mmu-miR-3470a	TCONS_00058226|Adcyap1
mmu-miR-34a-5p	mmu_circRNA017164
mmu-miR-34a-5p	mmu_circRNA006170
mmu-miR-34a-5p	mmu_circRNA001398
mmu-miR-34a-5p	mmu_circRNA028479
mmu-miR-34a-5p	mmu_circRNA013011
mmu-miR-34a-5p	mmu_circRNA020790
mmu-miR-34a-5p	mmu_circRNA000890
mmu-miR-34a-5p	mmu_circRNA010691
mmu-miR-34a-5p	mmu_circRNA007644
mmu-miR-34a-5p	mmu_circRNA014200
mmu-miR-34a-5p	mmu_circRNA028383
mmu-miR-34a-5p	mmu_circRNA006438
mmu-miR-34a-5p	mmu_circRNA000197
mmu-miR-34a-5p	mmu_circRNA006451
mmu-miR-34a-5p	mmu_circRNA009708
mmu-miR-34a-5p	mmu_circRNA028526
mmu-miR-34a-5p	mmu_circRNA012308
mmu-miR-34a-5p	mmu_circRNA014848
mmu-miR-34a-5p	mmu_circRNA007618
mmu-miR-34a-5p	TCONS_00032122
mmu-miR-34a-5p	TCONS_00066738
mmu-miR-34a-5p	TCONS_00014818
mmu-miR-34a-5p	TCONS_00080718
mmu-miR-34a-5p	TCONS_00071873|Osbpl6
mmu-miR-34a-5p	TCONS_00083395|Fat4
mmu-miR-34a-5p	TCONS_00110165|A930011G23Rik
mmu-miR-34a-5p	TCONS_00003991|Rgs8
mmu-miR-34a-5p	TCONS_00147445|Trank1
mmu-miR-34a-5p	TCONS_00019866|Vamp2
mmu-miR-34a-5p	TCONS_00023448|Nefh
mmu-miR-34a-5p	TCONS_00003989|Rgs8
mmu-miR-34a-5p	TCONS_00047729|Csmd3
mmu-miR-34a-5p	TCONS_00064130|Dpysl3
mmu-miR-34a-5p	TCONS_00025340|Epn2
mmu-miR-34a-5p	TCONS_00025344|Epn2
mmu-miR-34a-5p	TCONS_00125776|Lmtk3
mmu-miR-34a-5p	TCONS_00092519|Rusc2
mmu-miR-34a-5p	TCONS_00003990|Rgs8
mmu-miR-34a-5p	TCONS_00008874|Cntn2
mmu-miR-34a-5p	TCONS_00103820|Limch1
mmu-miR-34a-5p	TCONS_00129226|Dpysl4
mmu-miR-34a-5p	TCONS_00112856|Tmem130
mmu-miR-34a-5p	TCONS_00064131|Dpysl3
mmu-miR-34a-5p	TCONS_00012899|Pcdh15
mmu-miR-34a-5p	TCONS_00010977|Enah
mmu-miR-34a-5p	TCONS_00116973|Syn2
mmu-miR-34a-5p	TCONS_00112858|Tmem130
mmu-miR-34a-5p	TCONS_00060294|Slc25a27
mmu-miR-34a-5p	TCONS_00022859|Mgat5b
mmu-miR-34a-5p	TCONS_00028730|Rnf157
mmu-miR-34a-5p	TCONS_00003985|Rgs8
mmu-miR-34a-5p	TCONS_00144228|Opcml
mmu-miR-34a-5p	TCONS_00020199|Wscd1
mmu-miR-34a-5p	TCONS_00047741|Csmd3
mmu-miR-34a-5p	TCONS_00139086|Gnao1
mmu-miR-34a-5p	TCONS_00092503|Rusc2
mmu-miR-34a-5p	TCONS_00060904|Mtcl1
mmu-miR-34a-5p	TCONS_00107267|Mtus2
mmu-miR-34a-5p	TCONS_00024067|Ccdc85a
mmu-miR-34a-5p	TCONS_00017035|Syt1
mmu-miR-34a-5p	TCONS_00138757|Cacna1a
mmu-miR-34a-5p	TCONS_00016714|Ano4
mmu-miR-34a-5p	TCONS_00129224|Dpysl4
mmu-miR-34a-5p	TCONS_00083741|Dclk1
mmu-miR-34a-5p	TCONS_00092524|Rusc2
mmu-miR-34a-5p	TCONS_00157795|Dcx
mmu-miR-34a-5p	TCONS_00013135|Hcn2
mmu-miR-34a-5p	TCONS_00028726|Rnf157
mmu-miR-34a-5p	TCONS_00045409|Rims2
mmu-miR-34a-5p	TCONS_00013134|Hcn2
mmu-miR-34a-5p	TCONS_00098250|Brinp1
mmu-miR-34a-5p	TCONS_00134982|Calca
mmu-miR-34a-5p	TCONS_00003993|Rgs8
mmu-miR-34a-5p	TCONS_00129228|Dpysl4
mmu-miR-34a-5p	TCONS_00134983|Calca
mmu-miR-34a-5p	TCONS_00093761|Sgip1
mmu-miR-34a-5p	TCONS_00007245|Erbb4
mmu-miR-34a-5p	TCONS_00088958|1500004A13Rik
mmu-miR-34a-5p	TCONS_00103162|Jakmip1
mmu-miR-34a-5p	TCONS_00127123|Dlg2
mmu-miR-34a-5p	TCONS_00025341|Epn2
mmu-miR-34a-5p	TCONS_00083394|Fat4
mmu-miR-34a-5p	TCONS_00139077|Gnao1
mmu-miR-34a-5p	TCONS_00099883|Ncdn
mmu-miR-34a-5p	TCONS_00090743|Ank2
mmu-miR-34a-5p	TCONS_00148693|AW551984
mmu-miR-34a-5p	TCONS_00016713|Ano4
mmu-miR-34a-5p	TCONS_00012596|Ctnna3
mmu-miR-34a-5p	TCONS_00017032|Syt1
mmu-miR-34a-5p	TCONS_00031475|Rian
mmu-miR-34a-5p	TCONS_00025338|Epn2
mmu-miR-34a-5p	TCONS_00056952|Gabbr1
mmu-miR-34a-5p	TCONS_00031203|Unc79
mmu-miR-34a-5p	TCONS_00016704|Ano4
mmu-miR-34a-5p	TCONS_00134988|Calca
mmu-miR-34a-5p	TCONS_00029858|Dgkb
mmu-miR-34a-5p	TCONS_00103821|Limch1
mmu-miR-34a-5p	TCONS_00025339|Epn2
mmu-miR-34a-5p	TCONS_00092507|Rusc2
mmu-miR-34a-5p	TCONS_00134987|Calca
mmu-miR-34a-5p	TCONS_00003987|Rgs8
mmu-miR-34a-5p	TCONS_00148685|AW551984
mmu-miR-34a-5p	TCONS_00016710|Ano4
mmu-miR-34a-5p	TCONS_00060702|Ptprs
mmu-miR-34a-5p	TCONS_00024606|Sgcd
mmu-miR-34a-5p	TCONS_00025345|Epn2
mmu-miR-34a-5p	TCONS_00060715|Ptprs
mmu-miR-34a-5p	TCONS_00065273|Nrxn2
mmu-miR-34a-5p	TCONS_00147454|Trank1
mmu-miR-34a-5p	TCONS_00088961|1500004A13Rik
mmu-miR-34a-5p	TCONS_00003986|Rgs8
mmu-miR-34a-5p	TCONS_00047721|Csmd3
mmu-miR-34a-5p	TCONS_00026821|Ppm1e
mmu-miR-34a-5p	TCONS_00012159|Wasf1
mmu-miR-34a-5p	TCONS_00092907|Zfp462
mmu-miR-34a-5p	TCONS_00107268|Mtus2
mmu-miR-34a-5p	TCONS_00134984|Calca
mmu-miR-34a-5p	TCONS_00003988|Rgs8
mmu-miR-34a-5p	TCONS_00003992|Rgs8
mmu-miR-34a-5p	TCONS_00022855|Mgat5b
mmu-miR-34a-5p	TCONS_00068566|Slit1
mmu-miR-34a-5p	TCONS_00119723|Scrn1
mmu-miR-34a-5p	TCONS_00045406|Rims2
mmu-miR-34a-5p	TCONS_00012157|Wasf1
mmu-miR-34a-5p	TCONS_00148692|AW551984
mmu-miR-34a-5p	TCONS_00134985|Calca
mmu-miR-34a-5p	TCONS_00016719|Ano4
mmu-miR-34a-5p	TCONS_00092502|Rusc2
mmu-miR-34a-5p	TCONS_00116966|Syn2
mmu-miR-34a-5p	TCONS_00024066|Ccdc85a
mmu-miR-34a-5p	TCONS_00045236|Ctnnd2
mmu-miR-34b-3p	mmu_circRNA028479
mmu-miR-34b-3p	mmu_circRNA005945
mmu-miR-34b-3p	mmu_circRNA018179
mmu-miR-34b-3p	mmu_circRNA004040
mmu-miR-34b-3p	mmu_circRNA003287
mmu-miR-34b-3p	mmu_circRNA013300
mmu-miR-34b-3p	mmu_circRNA020790
mmu-miR-34b-3p	mmu_circRNA020291
mmu-miR-34b-3p	mmu_circRNA007471
mmu-miR-34b-3p	TCONS_00043869
mmu-miR-34b-3p	TCONS_00012899|Pcdh15
mmu-miR-34b-3p	TCONS_00151044|Dock3
mmu-miR-34b-3p	TCONS_00049163|Slc2a13
mmu-miR-34b-3p	TCONS_00029858|Dgkb
mmu-miR-34b-3p	TCONS_00001657|Map2
mmu-miR-34b-3p	TCONS_00061629|Greb1l
mmu-miR-34b-3p	TCONS_00041556|Pcdh17
mmu-miR-34b-3p	TCONS_00001638|Map2
mmu-miR-34b-3p	TCONS_00062127|Psd2
mmu-miR-34b-3p	TCONS_00001642|Map2
mmu-miR-34b-3p	TCONS_00055888|Rgs11
mmu-miR-34b-3p	TCONS_00126907|Grm5
mmu-miR-34b-3p	TCONS_00122032|Rimklb
mmu-miR-34b-3p	TCONS_00015247|Clvs2
mmu-miR-34b-3p	TCONS_00025466|Zfp286
mmu-miR-34b-3p	TCONS_00128974|Inpp5f
mmu-miR-34b-3p	TCONS_00056942|Gabbr1
mmu-miR-34b-3p	TCONS_00001658|Map2
mmu-miR-34b-3p	TCONS_00077386|Garnl3
mmu-miR-34b-3p	TCONS_00128975|Inpp5f
mmu-miR-34b-3p	TCONS_00062126|Psd2
mmu-miR-34b-3p	TCONS_00126135|Ndn
mmu-miR-34b-3p	TCONS_00128970|Inpp5f
mmu-miR-34b-3p	TCONS_00104245|Adgrl3
mmu-miR-34b-3p	TCONS_00062131|Psd2
mmu-miR-34b-3p	TCONS_00110331|Mapk10
mmu-miR-34b-3p	TCONS_00015502|Grik2
mmu-miR-34b-3p	TCONS_00025463|Zfp286
mmu-miR-34b-3p	TCONS_00062124|Psd2
mmu-miR-34b-3p	TCONS_00012592|Ctnna3
mmu-miR-34b-3p	TCONS_00014735|Rgs17
mmu-miR-34b-3p	TCONS_00055891|Rgs11
mmu-miR-34b-3p	TCONS_00133796|Hdgfrp3
mmu-miR-34b-3p	TCONS_00004937|Kif26b
mmu-miR-34b-3p	TCONS_00122025|Rimklb
mmu-miR-34b-3p	TCONS_00101991|Pclo
mmu-miR-34b-3p	TCONS_00062125|Psd2
mmu-miR-34b-3p	TCONS_00079814|Ryr3
mmu-miR-34b-3p	TCONS_00000191|Cspp1
mmu-miR-34b-3p	TCONS_00122030|Rimklb
mmu-miR-34b-3p	TCONS_00137942|Gpm6a
mmu-miR-34b-3p	TCONS_00025462|Zfp286
mmu-miR-34b-3p	TCONS_00031570|Mirg
mmu-miR-34b-3p	TCONS_00128973|Inpp5f
mmu-miR-34b-3p	TCONS_00014736|Rgs17
mmu-miR-34c-5p	mmu_circRNA028383
mmu-miR-34c-5p	mmu_circRNA001398
mmu-miR-34c-5p	mmu_circRNA017164
mmu-miR-34c-5p	mmu_circRNA000890
mmu-miR-34c-5p	mmu_circRNA006170
mmu-miR-34c-5p	mmu_circRNA014848
mmu-miR-34c-5p	mmu_circRNA006438
mmu-miR-34c-5p	mmu_circRNA014200
mmu-miR-34c-5p	mmu_circRNA000197
mmu-miR-34c-5p	mmu_circRNA006451
mmu-miR-34c-5p	mmu_circRNA028526
mmu-miR-34c-5p	mmu_circRNA013011
mmu-miR-34c-5p	mmu_circRNA012308
mmu-miR-34c-5p	mmu_circRNA010691
mmu-miR-34c-5p	mmu_circRNA007618
mmu-miR-34c-5p	mmu_circRNA020790
mmu-miR-34c-5p	mmu_circRNA007644
mmu-miR-34c-5p	TCONS_00066738
mmu-miR-34c-5p	TCONS_00080718
mmu-miR-34c-5p	TCONS_00032122
mmu-miR-34c-5p	TCONS_00014818
mmu-miR-34c-5p	TCONS_00092502|Rusc2
mmu-miR-34c-5p	TCONS_00098250|Brinp1
mmu-miR-34c-5p	TCONS_00107267|Mtus2
mmu-miR-34c-5p	TCONS_00003992|Rgs8
mmu-miR-34c-5p	TCONS_00119723|Scrn1
mmu-miR-34c-5p	TCONS_00092519|Rusc2
mmu-miR-34c-5p	TCONS_00008874|Cntn2
mmu-miR-34c-5p	TCONS_00016714|Ano4
mmu-miR-34c-5p	TCONS_00064131|Dpysl3
mmu-miR-34c-5p	TCONS_00116973|Syn2
mmu-miR-34c-5p	TCONS_00134988|Calca
mmu-miR-34c-5p	TCONS_00012596|Ctnna3
mmu-miR-34c-5p	TCONS_00013134|Hcn2
mmu-miR-34c-5p	TCONS_00007245|Erbb4
mmu-miR-34c-5p	TCONS_00134983|Calca
mmu-miR-34c-5p	TCONS_00103821|Limch1
mmu-miR-34c-5p	TCONS_00045236|Ctnnd2
mmu-miR-34c-5p	TCONS_00060904|Mtcl1
mmu-miR-34c-5p	TCONS_00010977|Enah
mmu-miR-34c-5p	TCONS_00134987|Calca
mmu-miR-34c-5p	TCONS_00003993|Rgs8
mmu-miR-34c-5p	TCONS_00003987|Rgs8
mmu-miR-34c-5p	TCONS_00003990|Rgs8
mmu-miR-34c-5p	TCONS_00028726|Rnf157
mmu-miR-34c-5p	TCONS_00012157|Wasf1
mmu-miR-34c-5p	TCONS_00003988|Rgs8
mmu-miR-34c-5p	TCONS_00024067|Ccdc85a
mmu-miR-34c-5p	TCONS_00060702|Ptprs
mmu-miR-34c-5p	TCONS_00092524|Rusc2
mmu-miR-34c-5p	TCONS_00099883|Ncdn
mmu-miR-34c-5p	TCONS_00139077|Gnao1
mmu-miR-34c-5p	TCONS_00028730|Rnf157
mmu-miR-34c-5p	TCONS_00025344|Epn2
mmu-miR-34c-5p	TCONS_00016719|Ano4
mmu-miR-34c-5p	TCONS_00092507|Rusc2
mmu-miR-34c-5p	TCONS_00148693|AW551984
mmu-miR-34c-5p	TCONS_00092503|Rusc2
mmu-miR-34c-5p	TCONS_00138757|Cacna1a
mmu-miR-34c-5p	TCONS_00019866|Vamp2
mmu-miR-34c-5p	TCONS_00045409|Rims2
mmu-miR-34c-5p	TCONS_00047741|Csmd3
mmu-miR-34c-5p	TCONS_00134985|Calca
mmu-miR-34c-5p	TCONS_00090743|Ank2
mmu-miR-34c-5p	TCONS_00012899|Pcdh15
mmu-miR-34c-5p	TCONS_00016713|Ano4
mmu-miR-34c-5p	TCONS_00025340|Epn2
mmu-miR-34c-5p	TCONS_00012159|Wasf1
mmu-miR-34c-5p	TCONS_00003989|Rgs8
mmu-miR-34c-5p	TCONS_00064130|Dpysl3
mmu-miR-34c-5p	TCONS_00148692|AW551984
mmu-miR-34c-5p	TCONS_00068566|Slit1
mmu-miR-34c-5p	TCONS_00045406|Rims2
mmu-miR-34c-5p	TCONS_00134982|Calca
mmu-miR-34c-5p	TCONS_00083741|Dclk1
mmu-miR-34c-5p	TCONS_00025339|Epn2
mmu-miR-34c-5p	TCONS_00060294|Slc25a27
mmu-miR-34c-5p	TCONS_00092074|Faxc
mmu-miR-34c-5p	TCONS_00025341|Epn2
mmu-miR-34c-5p	TCONS_00147454|Trank1
mmu-miR-34c-5p	TCONS_00103162|Jakmip1
mmu-miR-34c-5p	TCONS_00026821|Ppm1e
mmu-miR-34c-5p	TCONS_00013135|Hcn2
mmu-miR-34c-5p	TCONS_00022855|Mgat5b
mmu-miR-34c-5p	TCONS_00127123|Dlg2
mmu-miR-34c-5p	TCONS_00113817|Ahcyl2
mmu-miR-34c-5p	TCONS_00003985|Rgs8
mmu-miR-34c-5p	TCONS_00024066|Ccdc85a
mmu-miR-34c-5p	TCONS_00017035|Syt1
mmu-miR-34c-5p	TCONS_00112856|Tmem130
mmu-miR-34c-5p	TCONS_00088961|1500004A13Rik
mmu-miR-34c-5p	TCONS_00147445|Trank1
mmu-miR-34c-5p	TCONS_00023448|Nefh
mmu-miR-34c-5p	TCONS_00029858|Dgkb
mmu-miR-34c-5p	TCONS_00003991|Rgs8
mmu-miR-34c-5p	TCONS_00144228|Opcml
mmu-miR-34c-5p	TCONS_00031475|Rian
mmu-miR-34c-5p	TCONS_00092907|Zfp462
mmu-miR-34c-5p	TCONS_00031204|Unc79
mmu-miR-34c-5p	TCONS_00103820|Limch1
mmu-miR-34c-5p	TCONS_00001557|Adam23
mmu-miR-34c-5p	TCONS_00112858|Tmem130
mmu-miR-34c-5p	TCONS_00116966|Syn2
mmu-miR-34c-5p	TCONS_00157795|Dcx
mmu-miR-34c-5p	TCONS_00030211|Lrfn5
mmu-miR-34c-5p	TCONS_00025338|Epn2
mmu-miR-34c-5p	TCONS_00110165|A930011G23Rik
mmu-miR-34c-5p	TCONS_00003986|Rgs8
mmu-miR-34c-5p	TCONS_00083394|Fat4
mmu-miR-34c-5p	TCONS_00139086|Gnao1
mmu-miR-34c-5p	TCONS_00093761|Sgip1
mmu-miR-34c-5p	TCONS_00001558|Adam23
mmu-miR-34c-5p	TCONS_00031203|Unc79
mmu-miR-34c-5p	TCONS_00088958|1500004A13Rik
mmu-miR-34c-5p	TCONS_00025345|Epn2
mmu-miR-34c-5p	TCONS_00134984|Calca
mmu-miR-34c-5p	TCONS_00060715|Ptprs
mmu-miR-34c-5p	TCONS_00047729|Csmd3
mmu-miR-34c-5p	TCONS_00017032|Syt1
mmu-miR-34c-5p	TCONS_00071873|Osbpl6
mmu-miR-34c-5p	TCONS_00022859|Mgat5b
mmu-miR-34c-5p	TCONS_00148685|AW551984
mmu-miR-34c-5p	TCONS_00125776|Lmtk3
mmu-miR-34c-5p	TCONS_00024606|Sgcd
mmu-miR-34c-5p	TCONS_00083395|Fat4
mmu-miR-466k	mmu_circRNA005847
mmu-miR-466k	mmu_circRNA023983
mmu-miR-466k	mmu_circRNA013300
mmu-miR-466k	mmu_circRNA000298
mmu-miR-466k	mmu_circRNA003507
mmu-miR-466k	mmu_circRNA030765
mmu-miR-466k	mmu_circRNA000197
mmu-miR-466k	mmu_circRNA025642
mmu-miR-466k	mmu_circRNA029814
mmu-miR-466k	mmu_circRNA004270
mmu-miR-466k	mmu_circRNA025979
mmu-miR-466k	mmu_circRNA009708
mmu-miR-466k	mmu_circRNA003322
mmu-miR-466k	mmu_circRNA022619
mmu-miR-466k	mmu_circRNA006528
mmu-miR-466k	mmu_circRNA025639
mmu-miR-466k	mmu_circRNA000084
mmu-miR-466k	mmu_circRNA014848
mmu-miR-466k	mmu_circRNA000868
mmu-miR-466k	mmu_circRNA013354
mmu-miR-466k	mmu_circRNA015880
mmu-miR-466k	mmu_circRNA010588
mmu-miR-466k	mmu_circRNA018179
mmu-miR-466k	mmu_circRNA000840
mmu-miR-466k	mmu_circRNA006170
mmu-miR-466k	mmu_circRNA010714
mmu-miR-466k	mmu_circRNA013484
mmu-miR-466k	TCONS_00109907
mmu-miR-466k	TCONS_00050991
mmu-miR-466k	TCONS_00033462
mmu-miR-466k	TCONS_00014120
mmu-miR-466k	TCONS_00015839
mmu-miR-466k	TCONS_00150461
mmu-miR-466k	TCONS_00041857
mmu-miR-466k	TCONS_00092328
mmu-miR-466k	TCONS_00010018
mmu-miR-466k	TCONS_00149506
mmu-miR-466k	TCONS_00114999
mmu-miR-466k	TCONS_00045482
mmu-miR-466k	TCONS_00034986
mmu-miR-466k	TCONS_00102410|Dpp6
mmu-miR-466k	TCONS_00072509|Lrrc4c
mmu-miR-466k	TCONS_00026843|Epx
mmu-miR-466k	TCONS_00040060|Grid1
mmu-miR-466k	TCONS_00064113|Ppp2r2b
mmu-miR-466k	TCONS_00138759|Cacna1a
mmu-miR-466k	TCONS_00151521|Arpp21
mmu-miR-466k	TCONS_00041556|Pcdh17
mmu-miR-466k	TCONS_00151522|Arpp21
mmu-miR-466k	TCONS_00041269|Pnma2
mmu-miR-466k	TCONS_00064212|Sema6a
mmu-miR-466k	TCONS_00151518|Arpp21
mmu-miR-466k	TCONS_00103555|Pcdh7
mmu-miR-466k	TCONS_00000187|Cspp1
mmu-miR-466k	TCONS_00139088|Gnao1
mmu-miR-466k	TCONS_00116929|Slc6a1
mmu-miR-466k	TCONS_00035939|Edil3
mmu-miR-466k	TCONS_00020198|Wscd1
mmu-miR-466k	TCONS_00013718|Anks1b
mmu-miR-466k	TCONS_00097807|Gabbr2
mmu-miR-466k	TCONS_00123639|Usp29
mmu-miR-466k	TCONS_00047278|Slc1a3
mmu-miR-466k	TCONS_00072513|Lrrc4c
mmu-miR-466k	TCONS_00065592|Syt7
mmu-miR-466k	TCONS_00003677|Kif21b
mmu-miR-466k	TCONS_00122107|Clstn3
mmu-miR-466k	TCONS_00061339|Nrxn1
mmu-miR-466k	TCONS_00082033|Kcnb1
mmu-miR-466k	TCONS_00047356|Pdzd2
mmu-miR-466k	TCONS_00024063|Ccdc85a
mmu-miR-466k	TCONS_00149107|Ncam1
mmu-miR-466k	TCONS_00157797|Dcx
mmu-miR-466k	TCONS_00144961|Arhgap20
mmu-miR-466k	TCONS_00071465|Csrnp3
mmu-miR-466k	TCONS_00026386|Sarm1
mmu-miR-466k	TCONS_00020195|Wscd1
mmu-miR-466k	TCONS_00020196|Wscd1
mmu-miR-466k	TCONS_00121491|Atp2b2
mmu-miR-466k	TCONS_00060779|Tubb4a
mmu-miR-466k	TCONS_00137013|Dlgap2
mmu-miR-466k	TCONS_00121486|Atp2b2
mmu-miR-466k	TCONS_00097078|Nkain3
mmu-miR-466k	TCONS_00046316|Csdc2
mmu-miR-466k	TCONS_00157794|Dcx
mmu-miR-466k	TCONS_00151514|Arpp21
mmu-miR-466k	TCONS_00035033|Phactr1
mmu-miR-466k	TCONS_00061333|Nrxn1
mmu-miR-466k	TCONS_00012384|Fabp7
mmu-miR-466k	TCONS_00149104|Ncam1
mmu-miR-466k	TCONS_00092072|Faxc
mmu-miR-466k	TCONS_00008867|Cntn2
mmu-miR-466k	TCONS_00123408|Ttyh1
mmu-miR-466k	TCONS_00103378|Slit2
mmu-miR-466k	TCONS_00028732|Rnf157
mmu-miR-466k	TCONS_00064207|Sema6a
mmu-miR-466k	TCONS_00077963|Cacnb4
mmu-miR-466k	TCONS_00133042|Snrpn
mmu-miR-466k	TCONS_00061340|Nrxn1
mmu-miR-466k	TCONS_00065591|Syt7
mmu-miR-466k	TCONS_00126907|Grm5
mmu-miR-466k	TCONS_00012833|Pcdh15
mmu-miR-466k	TCONS_00090740|Ank2
mmu-miR-466k	TCONS_00107502|Cdk14
mmu-miR-466k	TCONS_00138739|Cacna1a
mmu-miR-466k	TCONS_00065593|Syt7
mmu-miR-467c-3p	mmu_circRNA007871
mmu-miR-467c-3p	mmu_circRNA009708
mmu-miR-467c-3p	mmu_circRNA027131
mmu-miR-467c-3p	mmu_circRNA006316
mmu-miR-467c-3p	mmu_circRNA000840
mmu-miR-467c-3p	mmu_circRNA000084
mmu-miR-467c-3p	mmu_circRNA028383
mmu-miR-467c-3p	mmu_circRNA010738
mmu-miR-467c-3p	mmu_circRNA013354
mmu-miR-467c-3p	mmu_circRNA013484
mmu-miR-467c-3p	mmu_circRNA025979
mmu-miR-467c-3p	mmu_circRNA006391
mmu-miR-467c-3p	mmu_circRNA003401
mmu-miR-467c-3p	mmu_circRNA018179
mmu-miR-467c-3p	mmu_circRNA025940
mmu-miR-467c-3p	mmu_circRNA010588
mmu-miR-467c-3p	mmu_circRNA005945
mmu-miR-467c-3p	mmu_circRNA006451
mmu-miR-467c-3p	mmu_circRNA005088
mmu-miR-467c-3p	mmu_circRNA019068
mmu-miR-467c-3p	TCONS_00031638
mmu-miR-467c-3p	TCONS_00011570
mmu-miR-467c-3p	TCONS_00104805
mmu-miR-467c-3p	TCONS_00058219
mmu-miR-467c-3p	TCONS_00110498
mmu-miR-467c-3p	TCONS_00144450
mmu-miR-467c-3p	TCONS_00051487
mmu-miR-467c-3p	TCONS_00000166
mmu-miR-467c-3p	TCONS_00156552
mmu-miR-467c-3p	TCONS_00007011
mmu-miR-467c-3p	TCONS_00122766|Grin2b
mmu-miR-467c-3p	TCONS_00154076|Pcdh11x
mmu-miR-467c-3p	TCONS_00133858|Arnt2
mmu-miR-467c-3p	TCONS_00067191|Tmem151a
mmu-miR-467c-3p	TCONS_00134982|Calca
mmu-miR-467c-3p	TCONS_00013734|Anks1b
mmu-miR-467c-3p	TCONS_00094138|Agbl4
mmu-miR-467c-3p	TCONS_00125232|Tshz3
mmu-miR-467c-3p	TCONS_00102040|Cacna2d1
mmu-miR-467c-3p	TCONS_00155104|Gpm6b
mmu-miR-467c-3p	TCONS_00014132|Ptprr
mmu-miR-467c-3p	TCONS_00016704|Ano4
mmu-miR-467c-3p	TCONS_00014021|Ppfia2
mmu-miR-467c-3p	TCONS_00127114|Dlg2
mmu-miR-467c-3p	TCONS_00035942|Edil3
mmu-miR-467c-3p	TCONS_00014126|Ptprr
mmu-miR-467c-3p	TCONS_00045409|Rims2
mmu-miR-467c-3p	TCONS_00029860|Etv1
mmu-miR-467c-3p	TCONS_00068874|Sorcs1
mmu-miR-467c-3p	TCONS_00084115|Serpini1
mmu-miR-467c-3p	TCONS_00155105|Gpm6b
mmu-miR-467c-3p	TCONS_00016709|Ano4
mmu-miR-467c-3p	TCONS_00155103|Gpm6b
mmu-miR-467c-3p	TCONS_00147269|Map4
mmu-miR-467c-3p	TCONS_00014131|Ptprr
mmu-miR-467c-3p	TCONS_00133859|Arnt2
mmu-miR-467c-3p	TCONS_00133857|Arnt2
mmu-miR-467c-3p	TCONS_00018949|Col23a1
mmu-miR-467c-3p	TCONS_00068877|Sorcs1
mmu-miR-467c-3p	TCONS_00155868|Tenm1
mmu-miR-467c-3p	TCONS_00155112|Gpm6b
mmu-miR-467c-3p	TCONS_00034331|Adarb2
mmu-miR-467c-3p	TCONS_00016710|Ano4
mmu-miR-467c-3p	TCONS_00035937|Edil3
mmu-miR-467c-3p	TCONS_00155109|Gpm6b
mmu-miR-467c-3p	TCONS_00007596|Epha4
mmu-miR-467c-3p	TCONS_00006034|Adgrb3
mmu-miR-467c-3p	TCONS_00097129|Fut9
mmu-miR-467c-3p	TCONS_00155113|Gpm6b
mmu-miR-467c-3p	TCONS_00090734|Ank2
mmu-miR-467c-3p	TCONS_00088136|Nbea
mmu-miR-467c-3p	TCONS_00134983|Calca
mmu-miR-467c-3p	TCONS_00144961|Arhgap20
mmu-miR-467c-3p	TCONS_00090684|Ank2
mmu-miR-467c-3p	TCONS_00016726|Ano4
mmu-miR-467c-3p	TCONS_00103371|Slit2
mmu-miR-467c-3p	TCONS_00016705|Ano4
mmu-miR-467c-3p	TCONS_00078288|Scn3a
mmu-miR-467c-3p	TCONS_00000200|Cspp1
mmu-miR-467c-3p	TCONS_00107632|Adam22
mmu-miR-467c-3p	TCONS_00094937|Csmd2
mmu-miR-467c-3p	TCONS_00093319|Sh3gl2
mmu-miR-467c-3p	TCONS_00083516|Pcdh10
mmu-miR-467c-3p	TCONS_00123639|Usp29
mmu-miR-467c-3p	TCONS_00135320|Zkscan2
mmu-miR-467c-3p	TCONS_00155111|Gpm6b
mmu-miR-467c-3p	TCONS_00090685|Ank2
mmu-miR-467c-3p	TCONS_00155110|Gpm6b
mmu-miR-467c-3p	TCONS_00090735|Ank2
mmu-miR-467c-3p	TCONS_00071464|Csrnp3
mmu-miR-467c-3p	TCONS_00014130|Ptprr
mmu-miR-467c-3p	TCONS_00003970|Nmnat2
mmu-miR-467c-3p	TCONS_00155108|Gpm6b
mmu-miR-467c-3p	TCONS_00031506|Rian
mmu-miR-467c-3p	TCONS_00049164|Slc2a13
mmu-miR-467c-3p	TCONS_00029869|Etv1
mmu-miR-467c-3p	TCONS_00045406|Rims2
mmu-miR-486b-3p	mmu_circRNA003401
mmu-miR-486b-3p	mmu_circRNA000084
mmu-miR-486b-3p	mmu_circRNA006528
mmu-miR-486b-3p	mmu_circRNA014293
mmu-miR-486b-3p	mmu_circRNA013354
mmu-miR-486b-3p	mmu_circRNA022481
mmu-miR-486b-3p	mmu_circRNA001398
mmu-miR-486b-3p	mmu_circRNA004270
mmu-miR-486b-3p	mmu_circRNA026442
mmu-miR-486b-3p	mmu_circRNA000840
mmu-miR-486b-3p	mmu_circRNA002998
mmu-miR-486b-3p	mmu_circRNA030999
mmu-miR-486b-3p	mmu_circRNA000197
mmu-miR-486b-3p	TCONS_00095260
mmu-miR-486b-3p	TCONS_00140899
mmu-miR-486b-3p	TCONS_00149498|Lrrc49
mmu-miR-486b-3p	TCONS_00073052|Disp2
mmu-miR-486b-3p	TCONS_00008871|Cntn2
mmu-miR-486b-3p	TCONS_00019866|Vamp2
mmu-miR-486b-3p	TCONS_00075907|Oprl1
mmu-miR-486b-3p	TCONS_00010510|Atp1a2
mmu-miR-486b-3p	TCONS_00008869|Cntn2
mmu-miR-486b-3p	TCONS_00028730|Rnf157
mmu-miR-486b-3p	TCONS_00071470|Csrnp3
mmu-miR-486b-3p	TCONS_00048977|Wnt7b
mmu-miR-486b-3p	TCONS_00075908|Oprl1
mmu-miR-486b-3p	TCONS_00122107|Clstn3
mmu-miR-486b-3p	TCONS_00151504|Arpp21
mmu-miR-486b-3p	TCONS_00061620|Greb1l
mmu-miR-486b-3p	TCONS_00151500|Arpp21
mmu-miR-486b-3p	TCONS_00143191|Fa2h
mmu-miR-486b-3p	TCONS_00097470|Cntfr
mmu-miR-486b-3p	TCONS_00001660|Map2
mmu-miR-486b-3p	TCONS_00099967|Hpca
mmu-miR-486b-3p	TCONS_00143192|Fa2h
mmu-miR-486b-3p	TCONS_00026843|Epx
mmu-miR-486b-3p	TCONS_00121497|Atp2b2
mmu-miR-486b-3p	TCONS_00082483|Kcnq2
mmu-miR-486b-3p	TCONS_00151499|Arpp21
mmu-miR-486b-3p	TCONS_00061629|Greb1l
mmu-miR-486b-3p	TCONS_00149500|Lrrc49
mmu-miR-486b-3p	TCONS_00083516|Pcdh10
mmu-miR-486b-3p	TCONS_00027045|Cacna1g
mmu-miR-486b-3p	TCONS_00013707|Anks1b
mmu-miR-486b-3p	TCONS_00151501|Arpp21
mmu-miR-486b-3p	TCONS_00004512|Mpz
mmu-miR-486b-3p	TCONS_00063281|Mbp
mmu-miR-486b-3p	TCONS_00151509|Arpp21
mmu-miR-486b-3p	TCONS_00063275|Mbp
mmu-miR-486b-3p	TCONS_00012470|Spock2
mmu-miR-486b-3p	TCONS_00099959|Hpca
mmu-miR-486b-3p	TCONS_00113764|Flnc
mmu-miR-486b-3p	TCONS_00151768|Cck
mmu-miR-486b-3p	TCONS_00139196|Ndrg4
mmu-miR-486b-3p	TCONS_00131489|Aplp1
mmu-miR-486b-3p	TCONS_00008872|Cntn2
mmu-miR-486b-3p	TCONS_00063280|Mbp
mmu-miR-486b-3p	TCONS_00147291|Map4
mmu-miR-486b-3p	TCONS_00028885|Rbfox3
mmu-miR-486b-3p	TCONS_00015648|Cdh23
mmu-miR-486b-3p	TCONS_00024067|Ccdc85a
mmu-miR-486b-3p	TCONS_00151524|Arpp21
mmu-miR-486b-3p	TCONS_00013710|Anks1b
mmu-miR-486b-3p	TCONS_00127380|Map6
mmu-miR-486b-3p	TCONS_00013689|Anks1b
mmu-miR-486b-3p	TCONS_00061622|Greb1l
mmu-miR-486b-3p	TCONS_00134983|Calca
mmu-miR-486b-3p	TCONS_00071476|Csrnp3
mmu-miR-486b-3p	TCONS_00113765|Flnc
mmu-miR-486b-3p	TCONS_00070020|Npdc1
mmu-miR-486b-3p	TCONS_00156231|Slitrk4
mmu-miR-486b-3p	TCONS_00076552|Cacna1b
mmu-miR-486b-3p	TCONS_00085647|Kcnd3
mmu-miR-486b-3p	TCONS_00010506|Atp1a2
mmu-miR-486b-3p	TCONS_00024066|Ccdc85a
mmu-miR-486b-3p	TCONS_00151522|Arpp21
mmu-miR-486b-3p	TCONS_00046351|Sept3
mmu-miR-486b-3p	TCONS_00099965|Hpca
mmu-miR-486b-3p	TCONS_00063278|Mbp
mmu-miR-486b-3p	TCONS_00013719|Anks1b
mmu-miR-486b-3p	TCONS_00075905|Oprl1
mmu-miR-486b-3p	TCONS_00099960|Hpca
mmu-miR-486b-3p	TCONS_00151525|Arpp21
mmu-miR-486b-3p	TCONS_00151521|Arpp21
mmu-miR-486b-3p	TCONS_00097811|Gabbr2
mmu-miR-486b-3p	TCONS_00012592|Ctnna3
mmu-miR-486b-3p	TCONS_00097471|Cntfr
mmu-miR-486b-3p	TCONS_00070596|Ncs1
mmu-miR-486b-3p	TCONS_00032937|Rtn1
mmu-miR-486b-3p	TCONS_00118057|Plekha5
mmu-miR-486b-3p	TCONS_00088129|Nbea
mmu-miR-486b-3p	TCONS_00075906|Oprl1
mmu-miR-486b-3p	TCONS_00031202|Unc79
mmu-miR-486b-3p	TCONS_00001348|Gm973
mmu-miR-486b-3p	TCONS_00024727|Zfp354c
mmu-miR-486b-3p	TCONS_00107501|Cdk14
mmu-miR-486b-3p	TCONS_00151527|Arpp21
mmu-miR-486b-3p	TCONS_00003671|Kif21b
mmu-miR-486b-3p	TCONS_00077304|Slc25a25
mmu-miR-486b-3p	TCONS_00086627|Unc5c
mmu-miR-486b-3p	TCONS_00144767|Fxyd6
mmu-miR-486b-3p	TCONS_00121391|Srgap3
mmu-miR-486b-3p	TCONS_00075913|Oprl1
mmu-miR-486b-3p	TCONS_00001097|Stat1
mmu-miR-486b-3p	TCONS_00028726|Rnf157
mmu-miR-486b-3p	TCONS_00075910|Oprl1
mmu-miR-486b-3p	TCONS_00145342|Megf11
mmu-miR-486b-3p	TCONS_00103548|Pcdh7
mmu-miR-486b-3p	TCONS_00075912|Oprl1
mmu-miR-486b-3p	TCONS_00099966|Hpca
mmu-miR-486b-3p	TCONS_00012864|Pcdh15
mmu-miR-486b-3p	TCONS_00098251|Brinp1
mmu-miR-486b-3p	TCONS_00010511|Atp1a2
mmu-miR-486b-3p	TCONS_00128968|Inpp5f
mmu-miR-486b-3p	TCONS_00066437|Golga7b
mmu-miR-486b-3p	TCONS_00082482|Kcnq2
mmu-miR-486b-3p	TCONS_00118399|Bicd1
mmu-miR-486b-3p	TCONS_00151508|Arpp21
mmu-miR-486b-3p	TCONS_00082490|Kcnq2
mmu-miR-486b-3p	TCONS_00013732|Anks1b
mmu-miR-486b-3p	TCONS_00063283|Mbp
mmu-miR-486b-3p	TCONS_00099958|Hpca
mmu-miR-486b-3p	TCONS_00153269|Plxna3
mmu-miR-486b-3p	TCONS_00070597|Ncs1
mmu-miR-486b-3p	TCONS_00063282|Mbp
mmu-miR-486b-3p	TCONS_00099963|Hpca
mmu-miR-486b-3p	TCONS_00139088|Gnao1
mmu-miR-486b-3p	TCONS_00075914|Oprl1
mmu-miR-486b-3p	TCONS_00151526|Arpp21
mmu-miR-486b-3p	TCONS_00010508|Atp1a2
mmu-miR-486b-3p	TCONS_00006055|Adgrb3
mmu-miR-486b-3p	TCONS_00007597|Epha4
mmu-miR-486b-3p	TCONS_00073051|Disp2
mmu-miR-486b-3p	TCONS_00149499|Lrrc49
mmu-miR-486b-3p	TCONS_00077305|Slc25a25
mmu-miR-486b-3p	TCONS_00085645|Kcnd3
mmu-miR-486b-3p	TCONS_00151523|Arpp21
mmu-miR-486b-3p	TCONS_00075904|Oprl1
mmu-miR-486b-3p	TCONS_00075911|Oprl1
mmu-miR-486b-3p	TCONS_00082469|Chrna4
mmu-miR-486b-3p	TCONS_00028878|Rbfox3
mmu-miR-486b-3p	TCONS_00028889|Rbfox3
mmu-miR-486b-3p	TCONS_00032528|Nova1
mmu-miR-486b-3p	TCONS_00001103|Stat1
mmu-miR-486b-3p	TCONS_00149497|Lrrc49
mmu-miR-7026-5p	mmu_circRNA025940
mmu-miR-7026-5p	mmu_circRNA014293
mmu-miR-7026-5p	mmu_circRNA027443
mmu-miR-7026-5p	mmu_circRNA000890
mmu-miR-7026-5p	mmu_circRNA002998
mmu-miR-7026-5p	mmu_circRNA006391
mmu-miR-7026-5p	mmu_circRNA009808
mmu-miR-7026-5p	mmu_circRNA029814
mmu-miR-7026-5p	mmu_circRNA010691
mmu-miR-7026-5p	mmu_circRNA025979
mmu-miR-7026-5p	mmu_circRNA005945
mmu-miR-7026-5p	mmu_circRNA022481
mmu-miR-7026-5p	mmu_circRNA000084
mmu-miR-7026-5p	mmu_circRNA013300
mmu-miR-7026-5p	mmu_circRNA003507
mmu-miR-7026-5p	mmu_circRNA012308
mmu-miR-7026-5p	mmu_circRNA025639
mmu-miR-7026-5p	mmu_circRNA009708
mmu-miR-7026-5p	mmu_circRNA001398
mmu-miR-7026-5p	mmu_circRNA020291
mmu-miR-7026-5p	mmu_circRNA006451
mmu-miR-7026-5p	mmu_circRNA013011
mmu-miR-7026-5p	mmu_circRNA025642
mmu-miR-7026-5p	mmu_circRNA013407
mmu-miR-7026-5p	mmu_circRNA004270
mmu-miR-7026-5p	mmu_circRNA025643
mmu-miR-7026-5p	mmu_circRNA027131
mmu-miR-7026-5p	mmu_circRNA004040
mmu-miR-7026-5p	mmu_circRNA019068
mmu-miR-7026-5p	mmu_circRNA028325
mmu-miR-7026-5p	mmu_circRNA008566
mmu-miR-7026-5p	mmu_circRNA030867
mmu-miR-7026-5p	mmu_circRNA005847
mmu-miR-7026-5p	mmu_circRNA000197
mmu-miR-7026-5p	TCONS_00088194
mmu-miR-7026-5p	TCONS_00117401
mmu-miR-7026-5p	TCONS_00038952
mmu-miR-7026-5p	TCONS_00080718
mmu-miR-7026-5p	TCONS_00087590
mmu-miR-7026-5p	TCONS_00029689
mmu-miR-7026-5p	TCONS_00021107
mmu-miR-7026-5p	TCONS_00149111
mmu-miR-7026-5p	TCONS_00141843
mmu-miR-7026-5p	TCONS_00107715
mmu-miR-7026-5p	TCONS_00123652|Usp29
mmu-miR-7026-5p	TCONS_00078276|Scn3a
mmu-miR-7026-5p	TCONS_00111030|Cabp1
mmu-miR-7026-5p	TCONS_00014737|Rgs17
mmu-miR-7026-5p	TCONS_00027038|Cacna1g
mmu-miR-7026-5p	TCONS_00102928|Fgfr3
mmu-miR-7026-5p	TCONS_00082469|Chrna4
mmu-miR-7026-5p	TCONS_00064113|Ppp2r2b
mmu-miR-7026-5p	TCONS_00014736|Rgs17
mmu-miR-7026-5p	TCONS_00122928|Slco1a1
mmu-miR-7026-5p	TCONS_00077394|Garnl3
mmu-miR-7026-5p	TCONS_00045236|Ctnnd2
mmu-miR-7026-5p	TCONS_00113653|Ptprz1
mmu-miR-7026-5p	TCONS_00066274|Lgi1
mmu-miR-7026-5p	TCONS_00082320|Gm14288
mmu-miR-7026-5p	TCONS_00066277|Lgi1
mmu-miR-7026-5p	TCONS_00066275|Lgi1
mmu-miR-7026-5p	TCONS_00149996|Tmod2
mmu-miR-7026-5p	TCONS_00012891|Pcdh15
mmu-miR-7026-5p	TCONS_00077380|Garnl3
mmu-miR-7026-5p	TCONS_00078288|Scn3a
mmu-miR-7026-5p	TCONS_00154357|Plp1
mmu-miR-7026-5p	TCONS_00082321|Gm14288
mmu-miR-7026-5p	TCONS_00008074|Kif1a
mmu-miR-7026-5p	TCONS_00027035|Cacna1g
mmu-miR-7026-5p	TCONS_00111034|Cabp1
mmu-miR-7026-5p	TCONS_00066276|Lgi1
mmu-miR-7026-5p	TCONS_00043982|Dpysl2
mmu-miR-7026-5p	TCONS_00110161|A930011G23Rik
mmu-miR-7026-5p	TCONS_00053918|Cd200
mmu-miR-7026-5p	TCONS_00082174|Bcas1
mmu-miR-7026-5p	TCONS_00053915|Cd200
mmu-miR-7026-5p	TCONS_00027040|Cacna1g
mmu-miR-7026-5p	TCONS_00088114|Nbea
mmu-miR-7026-5p	TCONS_00154077|Pcdh11x
mmu-miR-7026-5p	TCONS_00027031|Cacna1g
mmu-miR-7026-5p	TCONS_00081721|Ptprt
mmu-miR-7026-5p	TCONS_00013697|Anks1b
mmu-miR-7026-5p	TCONS_00155868|Tenm1
mmu-miR-7026-5p	TCONS_00053911|Cd200
mmu-miR-7026-5p	TCONS_00102451|Dpp6
mmu-miR-7026-5p	TCONS_00093320|Sh3gl2
mmu-miR-7026-5p	TCONS_00056943|Gabbr1
mmu-miR-7026-5p	TCONS_00031202|Unc79
mmu-miR-7026-5p	TCONS_00144605|2610203C20Rik
mmu-miR-7026-5p	TCONS_00098250|Brinp1
mmu-miR-7026-5p	TCONS_00053917|Cd200
mmu-miR-7026-5p	TCONS_00148393|Ntm
mmu-miR-7026-5p	TCONS_00077395|Garnl3
mmu-miR-7026-5p	TCONS_00031568|Mirg
mmu-miR-7026-5p	TCONS_00148392|Ntm
mmu-miR-7026-5p	TCONS_00014735|Rgs17
mmu-miR-7026-5p	TCONS_00157793|Dcx
mmu-miR-7026-5p	TCONS_00006182|Bend6
mmu-miR-7026-5p	TCONS_00082175|Bcas1
mmu-miR-7026-5p	TCONS_00066271|Lgi1
mmu-miR-7026-5p	TCONS_00127107|Dlg2
mmu-miR-7026-5p	TCONS_00082652|Stmn2
mmu-miR-7026-5p	TCONS_00012892|Pcdh15
mmu-miR-7026-5p	TCONS_00077378|Garnl3
mmu-miR-7026-5p	TCONS_00144230|Opcml
mmu-miR-7026-5p	TCONS_00118606|Thsd7a
mmu-miR-7026-5p	TCONS_00027032|Cacna1g
mmu-miR-7026-5p	TCONS_00144617|2610203C20Rik
mmu-miR-7026-5p	TCONS_00077382|Garnl3
mmu-miR-7026-5p	TCONS_00120348|Ctnna2
mmu-miR-7026-5p	TCONS_00066278|Lgi1
mmu-miR-7026-5p	TCONS_00149995|Tmod2
mmu-miR-7026-5p	TCONS_00057758|Dlgap1
mmu-miR-7026-5p	TCONS_00035938|Edil3
mmu-miR-7026-5p	TCONS_00012890|Pcdh15
mmu-miR-7026-5p	TCONS_00057788|Dlgap1
mmu-miR-7026-5p	TCONS_00056953|Gabbr1
mmu-miR-7026-5p	TCONS_00116927|Slc6a1
mmu-miR-7026-5p	TCONS_00027041|Cacna1g
mmu-miR-7026-5p	TCONS_00154079|Pcdh11x
mmu-miR-7026-5p	TCONS_00085206|Sv2a
mmu-miR-7026-5p	TCONS_00111032|Cabp1
mmu-miR-7026-5p	TCONS_00137017|Dlgap2
mmu-miR-7026-5p	TCONS_00051571|Lsamp
mmu-miR-7026-5p	TCONS_00083735|Dclk1
mmu-miR-7026-5p	TCONS_00106187|Tmem132c
mmu-miR-7026-5p	TCONS_00063626|Aqp4
mmu-miR-7026-5p	TCONS_00027036|Cacna1g
mmu-miR-7026-5p	TCONS_00053916|Cd200
mmu-miR-7026-5p	TCONS_00127066|Dlg2
mmu-miR-7026-5p	TCONS_00027037|Cacna1g
mmu-miR-7026-5p	TCONS_00027039|Cacna1g
mmu-miR-7026-5p	TCONS_00077389|Garnl3
mmu-miR-7026-5p	TCONS_00027034|Cacna1g
mmu-miR-7026-5p	TCONS_00016714|Ano4
mmu-miR-7026-5p	TCONS_00057753|Dlgap1
mmu-miR-7026-5p	TCONS_00110447|Gbp11
mmu-miR-7026-5p	TCONS_00071474|Csrnp3
mmu-miR-7026-5p	TCONS_00083732|Dclk1
mmu-miR-7026-5p	TCONS_00066270|Lgi1
mmu-miR-7026-5p	TCONS_00078282|Scn3a
mmu-miR-7026-5p	TCONS_00082651|Stmn2
mmu-miR-7026-5p	TCONS_00066273|Lgi1
mmu-miR-7026-5p	TCONS_00113655|Ptprz1
mmu-miR-7026-5p	TCONS_00122107|Clstn3
mmu-miR-7026-5p	TCONS_00027033|Cacna1g
mmu-miR-7026-5p	TCONS_00077393|Garnl3
mmu-miR-7026-5p	TCONS_00144622|2610203C20Rik
mmu-miR-7026-5p	TCONS_00102927|Fgfr3
mmu-miR-7079-3p	mmu_circRNA014293
mmu-miR-7079-3p	mmu_circRNA006316
mmu-miR-7079-3p	mmu_circRNA001398
mmu-miR-7079-3p	mmu_circRNA006528
mmu-miR-7079-3p	mmu_circRNA028383
mmu-miR-7079-3p	mmu_circRNA006962
mmu-miR-7079-3p	mmu_circRNA010691
mmu-miR-7079-3p	mmu_circRNA010431
mmu-miR-7079-3p	mmu_circRNA014848
mmu-miR-7079-3p	mmu_circRNA030512
mmu-miR-7079-3p	mmu_circRNA007277
mmu-miR-7079-3p	mmu_circRNA019068
mmu-miR-7079-3p	mmu_circRNA006170
mmu-miR-7079-3p	mmu_circRNA012308
mmu-miR-7079-3p	mmu_circRNA000298
mmu-miR-7079-3p	mmu_circRNA028526
mmu-miR-7079-3p	mmu_circRNA005945
mmu-miR-7079-3p	mmu_circRNA020790
mmu-miR-7079-3p	TCONS_00065180
mmu-miR-7079-3p	TCONS_00110316
mmu-miR-7079-3p	TCONS_00032122
mmu-miR-7079-3p	TCONS_00131913
mmu-miR-7079-3p	TCONS_00155837
mmu-miR-7079-3p	TCONS_00141842
mmu-miR-7079-3p	TCONS_00008622|Nckap5
mmu-miR-7079-3p	TCONS_00014736|Rgs17
mmu-miR-7079-3p	TCONS_00134596|Apbb1
mmu-miR-7079-3p	TCONS_00112566|Prkar1b
mmu-miR-7079-3p	TCONS_00043982|Dpysl2
mmu-miR-7079-3p	TCONS_00001667|Map2
mmu-miR-7079-3p	TCONS_00144596|2610203C20Rik
mmu-miR-7079-3p	TCONS_00061803|Asxl3
mmu-miR-7079-3p	TCONS_00056929|Zfp57
mmu-miR-7079-3p	TCONS_00148394|Ntm
mmu-miR-7079-3p	TCONS_00013690|Anks1b
mmu-miR-7079-3p	TCONS_00148690|AW551984
mmu-miR-7079-3p	TCONS_00057788|Dlgap1
mmu-miR-7079-3p	TCONS_00151239|Bsn
mmu-miR-7079-3p	TCONS_00052167|Jam2
mmu-miR-7079-3p	TCONS_00139534|Mtss1l
mmu-miR-7079-3p	TCONS_00016713|Ano4
mmu-miR-7079-3p	TCONS_00149496|Lrrc49
mmu-miR-7079-3p	TCONS_00119409|Tcaf1
mmu-miR-7079-3p	TCONS_00061332|Nrxn1
mmu-miR-7079-3p	TCONS_00024331|Tenm2
mmu-miR-7079-3p	TCONS_00119410|Tcaf1
mmu-miR-7079-3p	TCONS_00148907|Phldb1
mmu-miR-7079-3p	TCONS_00134599|Apbb1
mmu-miR-7079-3p	TCONS_00017058|Nav3
mmu-miR-7079-3p	TCONS_00093320|Sh3gl2
mmu-miR-7079-3p	TCONS_00112560|Prkar1b
mmu-miR-7079-3p	TCONS_00084112|Serpini1
mmu-miR-7079-3p	TCONS_00139642|Vat1l
mmu-miR-7079-3p	TCONS_00131594|Mag
mmu-miR-7079-3p	TCONS_00008071|Kif1a
mmu-miR-7079-3p	TCONS_00090740|Ank2
mmu-miR-7079-3p	TCONS_00020759|Aldoc
mmu-miR-7079-3p	TCONS_00139082|Gnao1
mmu-miR-7079-3p	TCONS_00144628|2610203C20Rik
mmu-miR-7079-3p	TCONS_00047410|Basp1
mmu-miR-7079-3p	TCONS_00056930|Zfp57
mmu-miR-7079-3p	TCONS_00151242|Bsn
mmu-miR-7079-3p	TCONS_00104219|Adgrl3
mmu-miR-7079-3p	TCONS_00082176|Bcas1
mmu-miR-7079-3p	TCONS_00057753|Dlgap1
mmu-miR-7079-3p	TCONS_00134600|Apbb1
mmu-miR-7079-3p	TCONS_00119407|Tcaf1
mmu-miR-7079-3p	TCONS_00057778|Dlgap1
mmu-miR-7079-3p	TCONS_00139088|Gnao1
mmu-miR-7079-3p	TCONS_00092071|Faxc
mmu-miR-7079-3p	TCONS_00134595|Apbb1
mmu-miR-7079-3p	TCONS_00114689|Atp6v0e2
mmu-miR-7079-3p	TCONS_00061330|Nrxn1
mmu-miR-7079-3p	TCONS_00148471|Ntm
mmu-miR-7079-3p	TCONS_00139084|Gnao1
mmu-miR-7079-3p	TCONS_00082177|Bcas1
mmu-miR-7079-3p	TCONS_00144767|Fxyd6
mmu-miR-7079-3p	TCONS_00056931|Zfp57
mmu-miR-7079-3p	TCONS_00134593|Apbb1
mmu-miR-7079-3p	TCONS_00144230|Opcml
mmu-miR-7079-3p	TCONS_00139085|Gnao1
mmu-miR-7079-3p	TCONS_00108690|Stk32b
mmu-miR-7079-3p	TCONS_00112567|Prkar1b
mmu-miR-7079-3p	TCONS_00102454|Dpp6
mmu-miR-7079-3p	TCONS_00082178|Bcas1
mmu-miR-7079-3p	TCONS_00110171|A930011G23Rik
mmu-miR-7079-3p	TCONS_00112568|Prkar1b
mmu-miR-7079-3p	TCONS_00148906|Phldb1
mmu-miR-7079-3p	TCONS_00056936|Zfp57
mmu-miR-7079-3p	TCONS_00056932|Zfp57
mmu-miR-7079-3p	TCONS_00020763|Aldoc
mmu-miR-7079-3p	TCONS_00082320|Gm14288
mmu-miR-7079-3p	TCONS_00034331|Adarb2
mmu-miR-7079-3p	TCONS_00139540|Mtss1l
mmu-miR-7079-3p	TCONS_00056939|Zfp57
mmu-miR-7079-3p	TCONS_00093772|Sgip1
mmu-miR-7079-3p	TCONS_00024066|Ccdc85a
mmu-miR-7079-3p	TCONS_00119406|Tcaf1
mmu-miR-7079-3p	TCONS_00097128|Fut9
mmu-miR-7079-3p	TCONS_00148383|Ntm
mmu-miR-7079-3p	TCONS_00148405|Ntm
mmu-miR-7079-3p	TCONS_00134598|Apbb1
mmu-miR-7079-3p	TCONS_00071474|Csrnp3
mmu-miR-7079-3p	TCONS_00112565|Prkar1b
mmu-miR-7079-3p	TCONS_00118603|Thsd7a
mmu-miR-7079-3p	TCONS_00115483|Gm44427
mmu-miR-7079-3p	TCONS_00134594|Apbb1
mmu-miR-7079-3p	TCONS_00104226|Adgrl3
mmu-miR-7079-3p	TCONS_00056940|Zfp57
mmu-miR-7079-3p	TCONS_00134597|Apbb1
mmu-miR-7079-3p	TCONS_00012888|Pcdh15
mmu-miR-7079-3p	TCONS_00134601|Apbb1
mmu-miR-7079-3p	TCONS_00097077|Nkain3
mmu-miR-7079-3p	TCONS_00056938|Zfp57
mmu-miR-7079-3p	TCONS_00004472|Rgs5
mmu-miR-7079-3p	TCONS_00014735|Rgs17
mmu-miR-7079-3p	TCONS_00141851|Cpe
mmu-miR-7079-3p	TCONS_00082321|Gm14288
mmu-miR-7661-3p	mmu_circRNA022675
mmu-miR-7661-3p	mmu_circRNA003507
mmu-miR-7661-3p	mmu_circRNA007871
mmu-miR-7661-3p	mmu_circRNA014848
mmu-miR-7661-3p	mmu_circRNA010496
mmu-miR-7661-3p	mmu_circRNA025940
mmu-miR-7661-3p	mmu_circRNA010431
mmu-miR-7661-3p	mmu_circRNA005386
mmu-miR-7661-3p	mmu_circRNA029814
mmu-miR-7661-3p	mmu_circRNA025639
mmu-miR-7661-3p	mmu_circRNA025642
mmu-miR-7661-3p	mmu_circRNA000868
mmu-miR-7661-3p	mmu_circRNA003401
mmu-miR-7661-3p	mmu_circRNA028479
mmu-miR-7661-3p	TCONS_00063203
mmu-miR-7661-3p	TCONS_00112975
mmu-miR-7661-3p	TCONS_00091756
mmu-miR-7661-3p	TCONS_00144450
mmu-miR-7661-3p	TCONS_00032291
mmu-miR-7661-3p	TCONS_00006027|Adgrb3
mmu-miR-7661-3p	TCONS_00090678|Ugt8a
mmu-miR-7661-3p	TCONS_00122030|Rimklb
mmu-miR-7661-3p	TCONS_00020197|Wscd1
mmu-miR-7661-3p	TCONS_00088612|Gria2
mmu-miR-7661-3p	TCONS_00023549|Camk2b
mmu-miR-7661-3p	TCONS_00072764|Pax6
mmu-miR-7661-3p	TCONS_00104178|Adgrl3
mmu-miR-7661-3p	TCONS_00027757|Mpp3
mmu-miR-7661-3p	TCONS_00023559|Camk2b
mmu-miR-7661-3p	TCONS_00013283|Apc2
mmu-miR-7661-3p	TCONS_00149994|Tmod2
mmu-miR-7661-3p	TCONS_00104176|Adgrl3
mmu-miR-7661-3p	TCONS_00076368|Nebl
mmu-miR-7661-3p	TCONS_00027755|Mpp3
mmu-miR-7661-3p	TCONS_00025469|Zfp286
mmu-miR-7661-3p	TCONS_00023557|Camk2b
mmu-miR-7661-3p	TCONS_00025468|Zfp286
mmu-miR-7661-3p	TCONS_00060911|Mtcl1
mmu-miR-7661-3p	TCONS_00151041|Dock3
mmu-miR-7661-3p	TCONS_00119412|Tcaf1
mmu-miR-7661-3p	TCONS_00027758|Mpp3
mmu-miR-7661-3p	TCONS_00025466|Zfp286
mmu-miR-7661-3p	TCONS_00144623|2610203C20Rik
mmu-miR-7661-3p	TCONS_00023556|Camk2b
mmu-miR-7661-3p	TCONS_00090770|Ank2
mmu-miR-7661-3p	TCONS_00148393|Ntm
mmu-miR-7661-3p	TCONS_00144229|Opcml
mmu-miR-7661-3p	TCONS_00038609|Sv2c
mmu-miR-7661-3p	TCONS_00069067|Hspa12a
mmu-miR-7661-3p	TCONS_00025467|Zfp286
mmu-miR-7661-3p	TCONS_00104250|Adgrl3
mmu-miR-7661-3p	TCONS_00027756|Mpp3
mmu-miR-7661-3p	TCONS_00058318|Fndc1
mmu-miR-7661-3p	TCONS_00149995|Tmod2
mmu-miR-7661-3p	TCONS_00137032|Dlgap2
mmu-miR-7661-3p	TCONS_00030947|Nrxn3
mmu-miR-7661-3p	TCONS_00003671|Kif21b
mmu-miR-7661-3p	TCONS_00064130|Dpysl3
mmu-miR-7661-3p	TCONS_00030949|Nrxn3
mmu-miR-7661-3p	TCONS_00008597|Nckap5
mmu-miR-7661-3p	TCONS_00148392|Ntm
mmu-miR-7661-3p	TCONS_00030945|Nrxn3
mmu-miR-7661-3p	TCONS_00008598|Nckap5
mmu-miR-7661-3p	TCONS_00016726|Ano4
mmu-miR-7661-3p	TCONS_00155868|Tenm1
mmu-miR-7661-3p	TCONS_00107632|Adam22
mmu-miR-7661-3p	TCONS_00007599|Epha4
mmu-miR-7661-3p	TCONS_00017040|Syt1
mmu-miR-7b-5p	mmu_circRNA012308
mmu-miR-7b-5p	mmu_circRNA003401
mmu-miR-7b-5p	mmu_circRNA027131
mmu-miR-7b-5p	mmu_circRNA019068
mmu-miR-7b-5p	mmu_circRNA013407
mmu-miR-7b-5p	mmu_circRNA007871
mmu-miR-7b-5p	mmu_circRNA006171
mmu-miR-7b-5p	mmu_circRNA013300
mmu-miR-7b-5p	mmu_circRNA025642
mmu-miR-7b-5p	mmu_circRNA022481
mmu-miR-7b-5p	mmu_circRNA000084
mmu-miR-7b-5p	mmu_circRNA000197
mmu-miR-7b-5p	mmu_circRNA020739
mmu-miR-7b-5p	mmu_circRNA000840
mmu-miR-7b-5p	mmu_circRNA008566
mmu-miR-7b-5p	mmu_circRNA010588
mmu-miR-7b-5p	mmu_circRNA025639
mmu-miR-7b-5p	mmu_circRNA028479
mmu-miR-7b-5p	mmu_circRNA030765
mmu-miR-7b-5p	mmu_circRNA030512
mmu-miR-7b-5p	mmu_circRNA014200
mmu-miR-7b-5p	mmu_circRNA006316
mmu-miR-7b-5p	mmu_circRNA028383
mmu-miR-7b-5p	TCONS_00104810
mmu-miR-7b-5p	TCONS_00035112
mmu-miR-7b-5p	TCONS_00058331
mmu-miR-7b-5p	TCONS_00149111
mmu-miR-7b-5p	TCONS_00146328
mmu-miR-7b-5p	TCONS_00102662
mmu-miR-7b-5p	TCONS_00029689
mmu-miR-7b-5p	TCONS_00098684
mmu-miR-7b-5p	TCONS_00079817|Ryr3
mmu-miR-7b-5p	TCONS_00022261|Mapt
mmu-miR-7b-5p	TCONS_00066273|Lgi1
mmu-miR-7b-5p	TCONS_00027757|Mpp3
mmu-miR-7b-5p	TCONS_00111220|Dtx1
mmu-miR-7b-5p	TCONS_00025799|Nlgn2
mmu-miR-7b-5p	TCONS_00072752|Pax6
mmu-miR-7b-5p	TCONS_00031421|Meg3
mmu-miR-7b-5p	TCONS_00123409|Ttyh1
mmu-miR-7b-5p	TCONS_00147298|Map4
mmu-miR-7b-5p	TCONS_00072749|Pax6
mmu-miR-7b-5p	TCONS_00109785|Epha5
mmu-miR-7b-5p	TCONS_00066278|Lgi1
mmu-miR-7b-5p	TCONS_00066271|Lgi1
mmu-miR-7b-5p	TCONS_00119406|Tcaf1
mmu-miR-7b-5p	TCONS_00116973|Syn2
mmu-miR-7b-5p	TCONS_00066270|Lgi1
mmu-miR-7b-5p	TCONS_00074874|Snhg11
mmu-miR-7b-5p	TCONS_00022268|Mapt
mmu-miR-7b-5p	TCONS_00060715|Ptprs
mmu-miR-7b-5p	TCONS_00154361|Plp1
mmu-miR-7b-5p	TCONS_00134603|Apbb1
mmu-miR-7b-5p	TCONS_00049504|Tuba1a
mmu-miR-7b-5p	TCONS_00127104|Dlg2
mmu-miR-7b-5p	TCONS_00027755|Mpp3
mmu-miR-7b-5p	TCONS_00100577|Ephb2
mmu-miR-7b-5p	TCONS_00047721|Csmd3
mmu-miR-7b-5p	TCONS_00037849|Spock1
mmu-miR-7b-5p	TCONS_00058315|Fndc1
mmu-miR-7b-5p	TCONS_00106359|Gatsl2
mmu-miR-7b-5p	TCONS_00072759|Pax6
mmu-miR-7b-5p	TCONS_00013580|Btbd11
mmu-miR-7b-5p	TCONS_00022269|Mapt
mmu-miR-7b-5p	TCONS_00093754|Sgip1
mmu-miR-7b-5p	TCONS_00072758|Pax6
mmu-miR-7b-5p	TCONS_00010970|Enah
mmu-miR-7b-5p	TCONS_00148692|AW551984
mmu-miR-7b-5p	TCONS_00013718|Anks1b
mmu-miR-7b-5p	TCONS_00134604|Apbb1
mmu-miR-7b-5p	TCONS_00072756|Pax6
mmu-miR-7b-5p	TCONS_00072760|Pax6
mmu-miR-7b-5p	TCONS_00045584|Fam83a
mmu-miR-7b-5p	TCONS_00056935|Zfp57
mmu-miR-7b-5p	TCONS_00093756|Sgip1
mmu-miR-7b-5p	TCONS_00015648|Cdh23
mmu-miR-7b-5p	TCONS_00027756|Mpp3
mmu-miR-7b-5p	TCONS_00104173|Adgrl3
mmu-miR-7b-5p	TCONS_00025664|Chd3
mmu-miR-7b-5p	TCONS_00022267|Mapt
mmu-miR-7b-5p	TCONS_00104245|Adgrl3
mmu-miR-7b-5p	TCONS_00017037|Syt1
mmu-miR-7b-5p	TCONS_00049505|Tuba1a
mmu-miR-7b-5p	TCONS_00072748|Pax6
mmu-miR-7b-5p	TCONS_00148687|AW551984
mmu-miR-7b-5p	TCONS_00027758|Mpp3
mmu-miR-7b-5p	TCONS_00049503|Tuba1a
mmu-miR-7b-5p	TCONS_00066272|Lgi1
mmu-miR-7b-5p	TCONS_00047278|Slc1a3
mmu-miR-7b-5p	TCONS_00076368|Nebl
mmu-miR-7b-5p	TCONS_00079816|Ryr3
mmu-miR-7b-5p	TCONS_00072755|Pax6
mmu-miR-7b-5p	TCONS_00056943|Gabbr1
mmu-miR-7b-5p	TCONS_00123325|Cacng7
mmu-miR-7b-5p	TCONS_00110171|A930011G23Rik
mmu-miR-7b-5p	TCONS_00047719|Csmd3
mmu-miR-7b-5p	TCONS_00047720|Csmd3
mmu-miR-7b-5p	TCONS_00034332|Adarb2
mmu-miR-7b-5p	TCONS_00134605|Apbb1
mmu-miR-7b-5p	TCONS_00123415|Ttyh1
mmu-miR-7b-5p	TCONS_00031431|Meg3
mmu-miR-7b-5p	TCONS_00061826|Dtna
mmu-miR-7b-5p	TCONS_00109784|Epha5
mmu-miR-7b-5p	TCONS_00006033|Adgrb3
mmu-miR-7b-5p	TCONS_00144180|Igsf9b
mmu-miR-7b-5p	TCONS_00008609|Nckap5
mmu-miR-7b-5p	TCONS_00109786|Epha5
mmu-miR-7b-5p	TCONS_00031423|Meg3
mmu-miR-7b-5p	TCONS_00025469|Zfp286
mmu-miR-7b-5p	TCONS_00090733|Ank2
mmu-miR-7b-5p	TCONS_00147295|Map4
mmu-miR-7b-5p	TCONS_00025801|Nlgn2
mmu-miR-7b-5p	TCONS_00073169|Tyro3
mmu-miR-7b-5p	TCONS_00017036|Syt1
mmu-miR-7b-5p	TCONS_00101900|9330182L06Rik
mmu-miR-7b-5p	TCONS_00072757|Pax6
mmu-miR-7b-5p	TCONS_00139712|Cdh13
mmu-miR-7b-5p	TCONS_00088120|Nbea
mmu-miR-7b-5p	TCONS_00082632|Pkia
mmu-miR-7b-5p	TCONS_00088118|Nbea
mmu-miR-7b-5p	TCONS_00022265|Mapt
mmu-miR-7b-5p	TCONS_00118059|Plekha5
mmu-miR-7b-5p	TCONS_00022266|Mapt
mmu-miR-7b-5p	TCONS_00149996|Tmod2
mmu-miR-7b-5p	TCONS_00072771|Pax6
mmu-miR-7b-5p	TCONS_00015647|Cdh23
mmu-miR-92b-3p	mmu_circRNA022484
mmu-miR-92b-3p	mmu_circRNA030946
mmu-miR-92b-3p	mmu_circRNA008656
mmu-miR-92b-3p	mmu_circRNA026212
mmu-miR-92b-3p	mmu_circRNA018601
mmu-miR-92b-3p	mmu_circRNA025194
mmu-miR-92b-3p	TCONS_00109056
mmu-miR-92b-3p	TCONS_00102528|Il6
mmu-miR-9-3p	mmu_circRNA025194
mmu-miR-9-3p	mmu_circRNA004594
mmu-miR-9-3p	mmu_circRNA026980
mmu-miR-9-3p	mmu_circRNA027934
mmu-miR-9-3p	mmu_circRNA026212
mmu-miR-9-3p	mmu_circRNA008739
mmu-miR-9-3p	mmu_circRNA019113
mmu-miR-9-3p	mmu_circRNA016187
mmu-miR-9-3p	mmu_circRNA030946
mmu-miR-9-3p	TCONS_00014799
mmu-miR-9-3p	TCONS_00067314
mmu-miR-9-3p	TCONS_00080563|Il1b
novel_mir_133	mmu_circRNA025642
novel_mir_133	mmu_circRNA000298
novel_mir_133	mmu_circRNA020739
novel_mir_133	mmu_circRNA025639
novel_mir_133	mmu_circRNA025940
novel_mir_133	mmu_circRNA006171
novel_mir_133	mmu_circRNA010431
novel_mir_133	mmu_circRNA000868
novel_mir_133	mmu_circRNA014200
novel_mir_133	mmu_circRNA020291
novel_mir_133	mmu_circRNA014848
novel_mir_133	mmu_circRNA001398
novel_mir_133	mmu_circRNA005945
novel_mir_133	mmu_circRNA014838
novel_mir_133	mmu_circRNA029222
novel_mir_133	mmu_circRNA006170
novel_mir_133	mmu_circRNA013407
novel_mir_133	TCONS_00030944
novel_mir_133	TCONS_00058331
novel_mir_133	TCONS_00034986
novel_mir_133	TCONS_00129507
novel_mir_133	TCONS_00050861
novel_mir_133	TCONS_00071123
novel_mir_133	TCONS_00149977
novel_mir_133	TCONS_00141356
novel_mir_133	TCONS_00011219|Vash2
novel_mir_133	TCONS_00137410|Zmat4
novel_mir_133	TCONS_00061976|Camk4
novel_mir_133	TCONS_00090130|Slc6a17
novel_mir_133	TCONS_00059317|Cpne5
novel_mir_133	TCONS_00103358|Slit2
novel_mir_133	TCONS_00076363|Nebl
novel_mir_133	TCONS_00142853|Cdh8
novel_mir_133	TCONS_00111218|Dtx1
novel_mir_133	TCONS_00101985|Pclo
novel_mir_133	TCONS_00073326|Map1a
novel_mir_133	TCONS_00092262|Cnr1
novel_mir_133	TCONS_00154071|Pcdh11x
novel_mir_133	TCONS_00154505|Pak3
novel_mir_133	TCONS_00031204|Unc79
novel_mir_133	TCONS_00015645|Cdh23
novel_mir_133	TCONS_00001854|Plcd4
novel_mir_133	TCONS_00121494|Atp2b2
novel_mir_133	TCONS_00090123|Slc6a17
novel_mir_133	TCONS_00098231|Tnc
novel_mir_133	TCONS_00098251|Brinp1
novel_mir_133	TCONS_00016560|Aldh1l2
novel_mir_133	TCONS_00103378|Slit2
novel_mir_133	TCONS_00012159|Wasf1
novel_mir_133	TCONS_00111032|Cabp1
novel_mir_133	TCONS_00035059|Phactr1
novel_mir_133	TCONS_00144630|2610203C20Rik
novel_mir_133	TCONS_00157913|Tro
novel_mir_133	TCONS_00148911|Phldb1
novel_mir_133	TCONS_00102046|Cacna2d1
novel_mir_133	TCONS_00001856|Plcd4
novel_mir_133	TCONS_00034272|Itgb8
novel_mir_133	TCONS_00103374|Slit2
novel_mir_133	TCONS_00111030|Cabp1
novel_mir_133	TCONS_00007598|Epha4
novel_mir_133	TCONS_00090128|Slc6a17
novel_mir_133	TCONS_00145857|Onecut1
novel_mir_133	TCONS_00145356|Megf11
novel_mir_133	TCONS_00093755|Sgip1
novel_mir_133	TCONS_00119155|Ptn
novel_mir_133	TCONS_00088969|1500004A13Rik
novel_mir_133	TCONS_00011788|Ahi1
novel_mir_133	TCONS_00012157|Wasf1
novel_mir_133	TCONS_00022185|Adam11
novel_mir_133	TCONS_00090132|Slc6a17
novel_mir_133	TCONS_00090124|Slc6a17
novel_mir_133	TCONS_00022182|Adam11
novel_mir_133	TCONS_00020757|Aldoc
novel_mir_133	TCONS_00018676|Ebf1
novel_mir_133	TCONS_00129228|Dpysl4
novel_mir_133	TCONS_00138724|Cacna1a
novel_mir_133	TCONS_00113765|Flnc
novel_mir_133	TCONS_00093133|Col27a1
novel_mir_133	TCONS_00012899|Pcdh15
novel_mir_133	TCONS_00037562|Wnk2
novel_mir_133	TCONS_00012894|Pcdh15
novel_mir_133	TCONS_00011789|Ahi1
novel_mir_133	TCONS_00119761|Neurod6
novel_mir_133	TCONS_00123652|Usp29
novel_mir_133	TCONS_00047282|Slc1a3
novel_mir_133	TCONS_00022183|Adam11
novel_mir_133	TCONS_00098635|Elavl2
novel_mir_133	TCONS_00000171|Cspp1
novel_mir_133	TCONS_00144963|Arhgap20
novel_mir_133	TCONS_00151509|Arpp21
novel_mir_133	TCONS_00137017|Dlgap2
novel_mir_133	TCONS_00098634|Elavl2
novel_mir_133	TCONS_00137013|Dlgap2
novel_mir_133	TCONS_00098645|Elavl2
novel_mir_133	TCONS_00090685|Ank2
novel_mir_133	TCONS_00072750|Pax6
novel_mir_133	TCONS_00047277|Slc1a3
novel_mir_133	TCONS_00032749|Mdga2
novel_mir_133	TCONS_00011220|Vash2
novel_mir_133	TCONS_00138685|Adgrl1
novel_mir_133	TCONS_00045585|Fam83a
novel_mir_133	TCONS_00037553|Wnk2
novel_mir_133	TCONS_00037551|Wnk2
novel_mir_133	TCONS_00090743|Ank2
novel_mir_133	TCONS_00076361|Nebl
novel_mir_133	TCONS_00071455|Scn2a1
novel_mir_133	TCONS_00049194|Adamts20
novel_mir_133	TCONS_00083395|Fat4
novel_mir_133	TCONS_00093123|Col27a1
novel_mir_133	TCONS_00037558|Wnk2
novel_mir_133	TCONS_00098638|Elavl2
novel_mir_133	TCONS_00071470|Csrnp3
novel_mir_133	TCONS_00098651|Elavl2
novel_mir_133	TCONS_00096271|Clstn1
novel_mir_133	TCONS_00002026|Slc4a3
novel_mir_133	TCONS_00102047|Cacna2d1
novel_mir_133	TCONS_00092261|Cnr1
novel_mir_133	TCONS_00037550|Wnk2
novel_mir_133	TCONS_00076364|Nebl
novel_mir_133	TCONS_00012865|Pcdh15
novel_mir_133	TCONS_00111034|Cabp1
novel_mir_133	TCONS_00022188|Adam11
novel_mir_133	TCONS_00020759|Aldoc
novel_mir_133	TCONS_00018402|Nsg2
novel_mir_133	TCONS_00029870|Etv1
novel_mir_133	TCONS_00001855|Plcd4
novel_mir_133	TCONS_00004130|Astn1
novel_mir_133	TCONS_00113764|Flnc
novel_mir_133	TCONS_00037561|Wnk2
novel_mir_133	TCONS_00098636|Elavl2
novel_mir_189	mmu_circRNA013300
novel_mir_189	mmu_circRNA020291
novel_mir_189	mmu_circRNA017591
novel_mir_189	mmu_circRNA013260
novel_mir_189	mmu_circRNA004270
novel_mir_189	mmu_circRNA017164
novel_mir_189	TCONS_00110786
novel_mir_189	TCONS_00107611|Adam22
novel_mir_189	TCONS_00107610|Adam22
novel_mir_189	TCONS_00027297|Srcin1
novel_mir_189	TCONS_00072962|A530058N18Rik
novel_mir_189	TCONS_00070258|Olfm1
novel_mir_189	TCONS_00120346|Ctnna2
novel_mir_189	TCONS_00103378|Slit2
novel_mir_189	TCONS_00120347|Ctnna2
novel_mir_189	TCONS_00107608|Adam22
novel_mir_189	TCONS_00110792|Miat
novel_mir_189	TCONS_00004424|Ildr2
novel_mir_189	TCONS_00010967|Enah
novel_mir_189	TCONS_00072965|A530058N18Rik
novel_mir_189	TCONS_00088602|Gria2
novel_mir_189	TCONS_00122164|Eno2
novel_mir_189	TCONS_00107628|Adam22
novel_mir_189	TCONS_00121666|Ret
novel_mir_189	TCONS_00072961|A530058N18Rik
novel_mir_189	TCONS_00004425|Ildr2
novel_mir_189	TCONS_00102599|Dpysl5
novel_mir_189	TCONS_00103377|Slit2
novel_mir_189	TCONS_00088961|1500004A13Rik
novel_mir_189	TCONS_00004423|Ildr2
novel_mir_189	TCONS_00115194|Grid2
novel_mir_189	TCONS_00070260|Olfm1
novel_mir_189	TCONS_00072960|A530058N18Rik
novel_mir_189	TCONS_00107607|Adam22
novel_mir_189	TCONS_00107609|Adam22
novel_mir_189	TCONS_00125779|Lmtk3
novel_mir_189	TCONS_00004427|Ildr2
novel_mir_189	TCONS_00110793|Miat
novel_mir_189	TCONS_00107630|Adam22
novel_mir_189	TCONS_00004426|Ildr2
novel_mir_189	TCONS_00102597|Dpysl5
novel_mir_189	TCONS_00061632|Greb1l
novel_mir_189	TCONS_00120401|Ctnna2
novel_mir_189	TCONS_00010968|Enah
novel_mir_189	TCONS_00004422|Ildr2
novel_mir_189	TCONS_00012469|Spock2
novel_mir_189	TCONS_00144622|2610203C20Rik
novel_mir_189	TCONS_00010969|Enah
