# Supplementary material for: Whole-transcriptome sequencing in neural and non-neural tissues of a mouse model identifies miR-34a as a key regulator in SMA pathogenesis
Source: Mol Ther Nucleic Acids. 2025 Feb 20;36(2):102490. doi: 10.1016/j.omtn.2025.102490 (PMC11930137; doi:10.1016/j.omtn.2025.102490)
Supplement: Table S2. List of DEGs in miR-34a networks [file mmc3.xlsx]

## Sheet: Spinal cord
miRNA	ceRNA
miR-34a-3p	circ021399
miR-34a-3p	circ008352
miR-34a-3p	circ022856
miR-34a-3p	circ007205
miR-34a-3p	circ011981
miR-34a-3p	circ022167
miR-34a-3p	circ000759
miR-34a-3p	circ019159
miR-34a-3p	circ008925
miR-34a-3p	circ007907
miR-34a-3p	circ019834
miR-34a-3p	circ000132
miR-34a-3p	circ003328
miR-34a-3p	circ007198
miR-34a-3p	circ011034
miR-34a-3p	circ026504
miR-34a-3p	circ026196
miR-34a-3p	circ013540
miR-34a-3p	circ021357
miR-34a-3p	circ025822
miR-34a-3p	circ015567
miR-34a-3p	circ020901
miR-34a-3p	circ015749
miR-34a-3p	circ019043
miR-34a-3p	circ029426
miR-34a-3p	circ005317
miR-34a-3p	circ025674
miR-34a-3p	circ015950
miR-34a-3p	circ025797
miR-34a-3p	circ008973
miR-34a-3p	circ027676
miR-34a-3p	circ030331
miR-34a-3p	circ002241
miR-34a-3p	circ021418
miR-34a-3p	circ029429
miR-34a-3p	circ009378
miR-34a-3p	circ008166
miR-34a-3p	circ017198
miR-34a-3p	circ027561
miR-34a-3p	circ014865
miR-34a-3p	lnc00041425
miR-34a-3p	lnc00153503
miR-34a-3p	lnc00061890
miR-34a-3p	lnc00063623
miR-34a-3p	lnc00025647
miR-34a-3p	lnc00143793
miR-34a-3p	lnc00157020
miR-34a-3p	Fmo4
miR-34a-3p	Tek
miR-34a-3p	Slc6a12
miR-34a-3p	Car1
miR-34a-3p	Sord
miR-34a-3p	Pah
miR-34a-3p	Slc6a12
miR-34a-3p	Fignl1
miR-34a-3p	Fignl1
miR-34a-3p	Ptprc
miR-34a-3p	Agmo
miR-34a-3p	Tfr2
miR-34a-3p	Top2a
miR-34a-3p	Car1
miR-34a-3p	Itih1
miR-34a-3p	Kynu
miR-34a-3p	Ehhadh
miR-34a-3p	Tgm1
miR-34a-3p	Slc6a12
miR-34a-3p	Cp
miR-34a-3p	Hsd11b1
miR-34a-3p	Cdh1
miR-34a-3p	Tek
miR-34a-3p	Blvrb
miR-34a-3p	Tgm1
miR-34a-3p	Fignl1
miR-34a-3p	Hrsp12
miR-34a-3p	Pah
miR-34a-3p	Lbp
miR-34a-3p	Top2a
miR-34a-3p	Egfr
miR-34a-3p	Ass1
miR-34a-3p	Hao1
miR-34a-3p	Prdx1
miR-34a-3p	Cp
miR-34a-3p	Gm5483
miR-34a-3p	Egfr
miR-34a-3p	Slc25a13
miR-34a-3p	Pah
miR-34a-3p	Slc13a3
miR-34a-3p	Prdx1
miR-34a-3p	Fas
miR-34a-3p	Top2a
miR-34a-3p	Fignl1
miR-34a-3p	Itih1
miR-34a-3p	Hal
miR-34a-3p	Igfbp1
miR-34a-3p	Hao1
miR-34a-3p	Sowahb
miR-34a-3p	Tgm1
miR-34a-3p	Slc43a3
miR-34a-3p	Mtfr1
miR-34a-3p	Car1

## Sheet: Heart
miRNA	ceRNA
miR-34a-5p	circ000070
miR-34a-5p	circ007869
miR-34a-5p	circ005602
miR-34a-5p	circ011280
miR-34a-5p	circ007386
miR-34a-5p	circ028701
miR-34a-5p	circ025688
miR-34a-5p	circ002905
miR-34a-5p	circ007802
miR-34a-5p	circ009119
miR-34a-5p	circ031091
miR-34a-5p	circ023301
miR-34a-5p	circ019326
miR-34a-5p	circ001257
miR-34a-5p	circ014460
miR-34a-5p	circ011773
miR-34a-5p	circ029442
miR-34a-5p	circ016052
miR-34a-5p	circ020830
miR-34a-5p	circ021811
miR-34a-5p	circ029600
miR-34a-5p	circ020624
miR-34a-5p	circ003952
miR-34a-5p	circ021618
miR-34a-5p	circ027982
miR-34a-5p	circ014355
miR-34a-5p	circ002903
miR-34a-5p	circ001440
miR-34a-5p	circ001433
miR-34a-5p	circ028903
miR-34a-5p	circ028393
miR-34a-5p	circ002678
miR-34a-5p	circ010416
miR-34a-5p	circ003730
miR-34a-5p	circ003422
miR-34a-5p	lnc00009498
miR-34a-5p	lnc00138536
miR-34a-5p	lnc00063481
miR-34a-5p	lnc00150507
miR-34a-5p	lnc00007921
miR-34a-5p	Cenpf
miR-34a-5p	Cenpe
miR-34a-5p	Cdca8
miR-34a-5p	Polq
miR-34a-5p	Mms22l
miR-34a-5p	Fam83d
miR-34a-5p	2810429I04Rik
miR-34a-5p	Hjurp
miR-34a-5p	2810429I04Rik
miR-34a-5p	Gm14276
miR-34a-5p	Fam83d
miR-34a-5p	Ska1
miR-34a-5p	Igfbpl1
miR-34a-5p	Dtl
miR-34a-5p	Dhfr
miR-34a-5p	Nup210
miR-34a-5p	Aurkb
miR-34a-5p	Polq
miR-34a-5p	Ska1
miR-34a-5p	Dtl
miR-34a-5p	Gm37304
miR-34a-5p	Orc1
miR-34a-5p	Dlgap5
miR-34a-5p	Dusp10
miR-34a-5p	Dlgap5
miR-34a-5p	Spag5
miR-34a-5p	Polq

## Sheet: Liver
miRNA	ceRNA
miR-34a-5p	circ017164
miR-34a-5p	circ006170
miR-34a-5p	circ001398
miR-34a-5p	circ028479
miR-34a-5p	circ013011
miR-34a-5p	circ020790
miR-34a-5p	circ000890
miR-34a-5p	circ010691
miR-34a-5p	circ007644
miR-34a-5p	circ014200
miR-34a-5p	circ028383
miR-34a-5p	circ006438
miR-34a-5p	circ000197
miR-34a-5p	circ006451
miR-34a-5p	circ009708
miR-34a-5p	circ028526
miR-34a-5p	circ012308
miR-34a-5p	circ014848
miR-34a-5p	circ007618
miR-34a-5p	lnc00032122
miR-34a-5p	lnc00066738
miR-34a-5p	lnc00014818
miR-34a-5p	lnc00080718
miR-34a-5p	Osbpl6
miR-34a-5p	Fat4
miR-34a-5p	A930011G23Rik
miR-34a-5p	Rgs8
miR-34a-5p	Trank1
miR-34a-5p	Vamp2
miR-34a-5p	Nefh
miR-34a-5p	Rgs8
miR-34a-5p	Csmd3
miR-34a-5p	Dpysl3
miR-34a-5p	Epn2
miR-34a-5p	Epn2
miR-34a-5p	Lmtk3
miR-34a-5p	Rusc2
miR-34a-5p	Rgs8
miR-34a-5p	Cntn2
miR-34a-5p	Limch1
miR-34a-5p	Dpysl4
miR-34a-5p	Tmem130
miR-34a-5p	Dpysl3
miR-34a-5p	Pcdh15
miR-34a-5p	Enah
miR-34a-5p	Syn2
miR-34a-5p	Tmem130
miR-34a-5p	Slc25a27
miR-34a-5p	Mgat5b
miR-34a-5p	Rnf157
miR-34a-5p	Rgs8
miR-34a-5p	Opcml
miR-34a-5p	Wscd1
miR-34a-5p	Csmd3
miR-34a-5p	Gnao1
miR-34a-5p	Rusc2
miR-34a-5p	Mtcl1
miR-34a-5p	Mtus2
miR-34a-5p	Ccdc85a
miR-34a-5p	Syt1
miR-34a-5p	Cacna1a
miR-34a-5p	Ano4
miR-34a-5p	Dpysl4
miR-34a-5p	Dclk1
miR-34a-5p	Rusc2
miR-34a-5p	Dcx
miR-34a-5p	Hcn2
miR-34a-5p	Rnf157
miR-34a-5p	Rims2
miR-34a-5p	Hcn2
miR-34a-5p	Brinp1
miR-34a-5p	Calca
miR-34a-5p	Rgs8
miR-34a-5p	Dpysl4
miR-34a-5p	Calca
miR-34a-5p	Sgip1
miR-34a-5p	Erbb4
miR-34a-5p	1500004A13Rik
miR-34a-5p	Jakmip1
miR-34a-5p	Dlg2
miR-34a-5p	Epn2
miR-34a-5p	Fat4
miR-34a-5p	Gnao1
miR-34a-5p	Ncdn
miR-34a-5p	Ank2
miR-34a-5p	AW551984
miR-34a-5p	Ano4
miR-34a-5p	Ctnna3
miR-34a-5p	Syt1
miR-34a-5p	Rian
miR-34a-5p	Epn2
miR-34a-5p	Gabbr1
miR-34a-5p	Unc79
miR-34a-5p	Ano4
miR-34a-5p	Calca
miR-34a-5p	Dgkb
miR-34a-5p	Limch1
miR-34a-5p	Epn2
miR-34a-5p	Rusc2
miR-34a-5p	Calca
miR-34a-5p	Rgs8
miR-34a-5p	AW551984
miR-34a-5p	Ano4
miR-34a-5p	Ptprs
miR-34a-5p	Sgcd
miR-34a-5p	Epn2
miR-34a-5p	Ptprs
miR-34a-5p	Nrxn2
miR-34a-5p	Trank1
miR-34a-5p	1500004A13Rik
miR-34a-5p	Rgs8
miR-34a-5p	Csmd3
miR-34a-5p	Ppm1e
miR-34a-5p	Wasf1
miR-34a-5p	Zfp462
miR-34a-5p	Mtus2
miR-34a-5p	Calca
miR-34a-5p	Rgs8
miR-34a-5p	Rgs8
miR-34a-5p	Mgat5b
miR-34a-5p	Slit1
miR-34a-5p	Scrn1
miR-34a-5p	Rims2
miR-34a-5p	Wasf1
miR-34a-5p	AW551984
miR-34a-5p	Calca
miR-34a-5p	Ano4
miR-34a-5p	Rusc2
miR-34a-5p	Syn2
miR-34a-5p	Ccdc85a
miR-34a-5p	Ctnnd2
